# Supplementary material for: Tris(2,2′-bi-1H-imidazole-κ2 N 3,N 3′)cobalt(II) hydrogen phosphate
Source: Acta Crystallogr Sect E Struct Rep Online. 2011 Sep 17;67(Pt 10):m1399. doi: 10.1107/S1600536811037299 (PMC3201263; doi:10.1107/S1600536811037299)
Supplement: Supplementary file 1 [file e-67-m1399-sup1.cif]

##############################################################################
#                                                                            #
# This CIF contains the data in a paper accepted for publication in          #
# Acta Crystallographica Section E. It conforms to the requirements of       #
# Notes for Authors for Acta Crystallographica Section E, and has been       #
# peer reviewed under the auspices of the IUCr Commission on Journals.       #
#                                                                            #
# Full details of the Crystallographic Information File format               #
# are given in the paper "The Crystallographic Information File (CIF):       #
# a New Standard Archive File for Crystallography" by S. R. Hall, F. H.      #
# Allen and I. D. Brown [Acta Cryst. (1991), A47, 655-685].                  #
#                                                                            #
# The current version of the core CIF dictionary is obtainable from          #
# ftp://ftp.iucr.org/pub/cif_core.dic.                                       #
#                                                                            #
# Software is freely available for graphical display of the structure(s)     #
# in this CIF. For information consult the CIF software page                 #
# http://www.iucr.org/resources/cif/software.                                #
#                                                                            #
# This file may be used for bona fide research purposes within the           #
# scientific community so long as proper attribution is given to the journal # 
# article from which it was obtained.                                        #
#                                                                            #
##############################################################################
data_I
_audit_creation_method     SHELXL-97
_chemical_name_systematic
;
Tris(2,2'-bi-1<i>H</i>-imidazole-\k^2^<i>N</i>^3^,<i>N</i>^3'^)cobalt(II)
hydrogen phosphate
;
_chemical_name_common     ?
_chemical_formula_moiety     'C18 H18 Co N12 +, H P O4 -'
_chemical_formula_sum     'C18 H19 Co N12 O4 P'
_chemical_formula_iupac     '[Co (C6 H6 N4)3] H P O4'
_chemical_formula_weight     557.35
_chemical_melting_point     ?
_symmetry_cell_setting     monoclinic
_symmetry_space_group_name_H-M     'C c'
_symmetry_space_group_name_Hall     'C -2yc'
loop_
    _symmetry_equiv_pos_as_xyz
    'x, y, z'
    'x, -y, z+1/2'
    'x+1/2, y+1/2, z'
    'x+1/2, -y+1/2, z+1/2'
_cell_length_a     12.700(3)
_cell_length_b     21.447(4)
_cell_length_c     9.1140(18)
_cell_angle_alpha     90.00
_cell_angle_beta     95.84(3)
_cell_angle_gamma     90.00
_cell_volume     2469.6(8)
_cell_formula_units_Z     4
_cell_measurement_reflns_used     12761
_cell_measurement_theta_min     3.05
_cell_measurement_theta_max     27.49
_cell_measurement_temperature     293(2)
_exptl_crystal_description     'block'
_exptl_crystal_colour     'blue'
_exptl_crystal_size_max     0.2
_exptl_crystal_size_mid     0.17
_exptl_crystal_size_min     0.15
_exptl_crystal_density_diffrn     1.499
_exptl_crystal_density_meas     ?
_exptl_crystal_density_method     'not measured'
_exptl_crystal_F_000     1140
_exptl_absorpt_coefficient_mu     0.810
_exptl_absorpt_correction_type     multi-scan
_exptl_absorpt_process_details     '(Crystalclear; Rigaku/MSC, 2002)'
_exptl_absorpt_correction_T_min     0.850
_exptl_absorpt_correction_T_max     0.886
_exptl_special_details
;
;
_diffrn_ambient_temperature     293(2)
_diffrn_radiation_type     MoK\a
_diffrn_radiation_wavelength     0.71073
_diffrn_radiation_source     'fine-focus sealed tube'
_diffrn_radiation_monochromator     graphite
_diffrn_measurement_device_type     'Rigaku R-AXIS RAPID-S'
_diffrn_measurement_method     \w
_diffrn_detector_area_resol_mean     ?
_diffrn_reflns_number     12597
_diffrn_reflns_av_R_equivalents     0.0978
_diffrn_reflns_av_sigmaI/netI     0.1382
_diffrn_reflns_theta_min     3.05
_diffrn_reflns_theta_max     27.49
_diffrn_reflns_theta_full     27.49
_diffrn_measured_fraction_theta_max     0.998
_diffrn_measured_fraction_theta_full     0.998
_diffrn_reflns_limit_h_min     -16
_diffrn_reflns_limit_h_max     16
_diffrn_reflns_limit_k_min     -27
_diffrn_reflns_limit_k_max     27
_diffrn_reflns_limit_l_min     -11
_diffrn_reflns_limit_l_max     11
_diffrn_standards_number     0
_diffrn_standards_interval_count     0
_diffrn_standards_interval_time     0
_diffrn_standards_decay_%     0
_refine_special_details
;
Refinement of <i>F</i>^2^ against ALL reflections. The weighted <i>R</i>-factor
<i>wR</i> and goodness of fit <i>S</i> are based on <i>F</i>^2^, conventional
<i>R</i>-factors <i>R</i> are based on <i>F</i>, with <i>F</i> set to zero for
negative <i>F</i>^2^. The threshold expression of <i>F</i>^2^ >
\s(<i>F</i>^2^) is used only for calculating <i>R</i>-factors(gt) <i>etc</i>.
and is not relevant to the choice of reflections for refinement.
<i>R</i>-factors based on <i>F</i>^2^ are statistically about twice as large
as those based on <i>F</i>, and <i>R</i>- factors based on ALL data will be
even larger.
;
_reflns_number_total     5593
_reflns_number_gt     3373
_reflns_threshold_expression     I>2sigma(I)
_refine_ls_structure_factor_coef     Fsqd
_refine_ls_matrix_type     full
_refine_ls_R_factor_all     0.1428
_refine_ls_R_factor_gt     0.0765
_refine_ls_wR_factor_gt     0.1303
_refine_ls_wR_factor_ref     0.1519
_refine_ls_goodness_of_fit_ref     1.060
_refine_ls_restrained_S_all     1.060
_refine_ls_number_reflns     5593
_refine_ls_number_parameters     325
_refine_ls_number_restraints     2
_refine_ls_hydrogen_treatment     constr
_refine_ls_weighting_scheme     calc
_refine_ls_weighting_details
                 'calc w=1/[\s^2^(Fo^2^)+(0.0453P)^2^] where P=(Fo^2^+2Fc^2^)/3'
_atom_sites_solution_hydrogens     geom
_atom_sites_solution_primary     direct
_atom_sites_solution_secondary     difmap
_refine_ls_shift/su_max     0.042
_refine_ls_shift/su_mean     0.002
_refine_diff_density_max     0.400
_refine_diff_density_min     -0.316
_refine_ls_extinction_method     none
_refine_ls_extinction_coef     ?
_refine_ls_abs_structure_details     'Flack (1983), <b>2755 Friedel pairs</b>'
_refine_ls_abs_structure_Flack     -0.02(2)
loop_
    _atom_type_symbol
    _atom_type_description
    _atom_type_scat_dispersion_real
    _atom_type_scat_dispersion_imag
    _atom_type_scat_source
    'C' 'C' 0.0033 0.0016
                         'International Tables Vol C Tables 4.2.6.8 and 6.1.1.4'
    'H' 'H' 0.0000 0.0000
                         'International Tables Vol C Tables 4.2.6.8 and 6.1.1.4'
    'N' 'N' 0.0061 0.0033
                         'International Tables Vol C Tables 4.2.6.8 and 6.1.1.4'
    'O' 'O' 0.0106 0.0060
                         'International Tables Vol C Tables 4.2.6.8 and 6.1.1.4'
    'P' 'P' 0.1023 0.0942
                         'International Tables Vol C Tables 4.2.6.8 and 6.1.1.4'
    'Co' 'Co' 0.3494 0.9721
                         'International Tables Vol C Tables 4.2.6.8 and 6.1.1.4'
_computing_data_collection     'RAPID-AUTO (Rigaku, 1998)'
_computing_cell_refinement     'RAPID-AUTO (Rigaku, 1998)'
_computing_data_reduction     'CrystalStructure (Rigaku/MSC, 2002)'
_computing_structure_solution     'SHELXS97 (Sheldrick, 2008)'
_computing_structure_refinement     'SHELXL97 (Sheldrick, 2008)'
_computing_molecular_graphics     'SHELXTL (Sheldrick, 2008)'
_computing_publication_material     'SHELXTL (Sheldrick, 2008)'
loop_
    _atom_site_type_symbol
    _atom_site_label
    _atom_site_fract_x
    _atom_site_fract_y
    _atom_site_fract_z
    _atom_site_U_iso_or_equiv
    _atom_site_adp_type
    _atom_site_calc_flag
    _atom_site_refinement_flags
    _atom_site_occupancy
    _atom_site_symmetry_multiplicity
    _atom_site_disorder_assembly
    _atom_site_disorder_group
    Co Co1 0.61255(7) 0.33459(3) 0.15859(9) 0.0466(3) Uani d . 1 1 . .
    P P1 0.12445(13) 0.48617(7) 0.34051(17) 0.0397(4) Uani d . 1 1 . .
    O O1 0.1291(4) 0.5348(2) 0.4686(5) 0.0560(13) Uani d . 1 1 . .
    H H1 0.1900 0.5375 0.5077 0.067 Uiso calc . 1 1 . .
    O O2 0.1932(4) 0.5113(2) 0.2233(4) 0.0512(12) Uani d . 1 1 . .
    O O3 0.0119(4) 0.4852(3) 0.2777(6) 0.0828(17) Uani d . 1 1 . .
    O O4 0.1658(4) 0.4249(2) 0.4011(5) 0.0699(15) Uani d . 1 1 . .
    N N1 0.4828(5) 0.3189(3) 0.2765(7) 0.0619(18) Uani d . 1 1 . .
    N N2 0.3328(5) 0.3553(3) 0.3473(7) 0.0648(18) Uani d . 1 1 . .
    H H2 0.2794 0.3792 0.3565 0.078 Uiso calc . 1 1 . .
    N N3 0.5206(5) 0.4153(2) 0.0992(6) 0.0513(14) Uani d . 1 1 . .
    N N4 0.3842(4) 0.4723(3) 0.1484(6) 0.0566(16) Uani d . 1 1 . .
    H H4 0.3274 0.4838 0.1847 0.068 Uiso calc . 1 1 . .
    N N5 0.7019(4) 0.3812(2) 0.3368(6) 0.0513(15) Uani d . 1 1 . .
    N N6 0.8457(5) 0.4352(3) 0.4042(7) 0.0584(16) Uani d . 1 1 . .
    H H6A 0.9047 0.4544 0.3993 0.070 Uiso calc . 1 1 . .
    N N7 0.7434(4) 0.3656(3) 0.0530(6) 0.0477(14) Uani d . 1 1 . .
    N N8 0.8950(4) 0.4176(2) 0.0763(7) 0.0482(14) Uani d . 1 1 . .
    H H8 0.9473 0.4395 0.1150 0.058 Uiso calc . 1 1 . .
    N N9 0.6751(5) 0.2470(3) 0.2311(8) 0.0603(17) Uani d . 1 1 . .
    N N10 0.6751(6) 0.1449(3) 0.1916(9) 0.074(2) Uani d . 1 1 . .
    H H10 0.6636 0.1093 0.1498 0.089 Uiso calc . 1 1 . .
    N N11 0.5563(4) 0.2775(3) -0.0218(8) 0.0625(18) Uani d . 1 1 . .
    N N12 0.5553(5) 0.1820(3) -0.1166(9) 0.077(2) Uani d . 1 1 . .
    H H12A 0.5652 0.1426 -0.1244 0.092 Uiso calc . 1 1 . .
    C C1 0.4432(7) 0.2771(4) 0.3717(12) 0.095(3) Uani d . 1 1 . .
    H H1A 0.4748 0.2395 0.4015 0.114 Uiso calc . 1 1 . .
    C C2 0.3535(7) 0.2987(4) 0.4145(12) 0.097(3) Uani d . 1 1 . .
    H H2A 0.3118 0.2790 0.4787 0.116 Uiso calc . 1 1 . .
    C C3 0.4129(5) 0.3662(3) 0.2641(8) 0.0511(18) Uani d . 1 1 . .
    C C4 0.4347(5) 0.4180(3) 0.1736(8) 0.0449(17) Uani d . 1 1 . .
    C C5 0.4392(7) 0.5059(4) 0.0548(10) 0.078(3) Uani d . 1 1 . .
    H H5 0.4226 0.5454 0.0177 0.094 Uiso calc . 1 1 . .
    C C6 0.5240(6) 0.4697(3) 0.0261(9) 0.063(2) Uani d . 1 1 . .
    H H6 0.5756 0.4811 -0.0342 0.076 Uiso calc . 1 1 . .
    C C7 0.7044(7) 0.3963(3) 0.4839(9) 0.064(2) Uani d . 1 1 . .
    H H7 0.6529 0.3853 0.5447 0.077 Uiso calc . 1 1 . .
    C C8 0.7923(8) 0.4291(4) 0.5266(9) 0.071(2) Uani d . 1 1 . .
    H H8A 0.8128 0.4446 0.6205 0.086 Uiso calc . 1 1 . .
    C C9 0.7899(5) 0.4063(3) 0.2959(8) 0.0446(16) Uani d . 1 1 . .
    C C10 0.8109(5) 0.3975(3) 0.1443(8) 0.0415(16) Uani d . 1 1 . .
    C C11 0.8805(6) 0.3960(3) -0.0667(8) 0.0520(17) Uani d . 1 1 . .
    H H11 0.9254 0.4018 -0.1400 0.062 Uiso calc . 1 1 . .
    C C12 0.7866(6) 0.3645(3) -0.0789(8) 0.0562(19) Uani d . 1 1 . .
    H H12 0.7563 0.3452 -0.1643 0.067 Uiso calc . 1 1 . .
    C C13 0.7277(7) 0.2186(4) 0.3508(9) 0.070(2) Uani d . 1 1 . .
    H H13 0.7583 0.2388 0.4348 0.083 Uiso calc . 1 1 . .
    C C14 0.7284(8) 0.1565(4) 0.3283(12) 0.078(3) Uani d . 1 1 . .
    H H14 0.7593 0.1268 0.3933 0.094 Uiso calc . 1 1 . .
    C C15 0.6450(5) 0.2012(3) 0.1372(9) 0.057(2) Uani d . 1 1 . .
    C C16 0.5860(6) 0.2179(3) 0.0014(10) 0.061(2) Uani d . 1 1 . .
    C C17 0.5049(8) 0.2208(5) -0.2230(12) 0.094(3) Uani d . 1 1 . .
    H H17 0.4756 0.2088 -0.3164 0.113 Uiso calc . 1 1 . .
    C C18 0.5058(7) 0.2797(4) -0.1671(12) 0.086(3) Uani d . 1 1 . .
    H H18 0.4781 0.3151 -0.2158 0.103 Uiso calc . 1 1 . .
loop_
    _atom_site_aniso_label
    _atom_site_aniso_U_11
    _atom_site_aniso_U_22
    _atom_site_aniso_U_33
    _atom_site_aniso_U_12
    _atom_site_aniso_U_13
    _atom_site_aniso_U_23
    Co1 0.0401(4) 0.0300(4) 0.0746(6) -0.0043(5) 0.0292(4) -0.0064(5)
    P1 0.0473(10) 0.0415(9) 0.0323(8) -0.0023(8) 0.0134(8) -0.0013(8)
    O1 0.075(4) 0.048(3) 0.046(3) 0.005(3) 0.012(3) -0.004(2)
    O2 0.057(3) 0.051(3) 0.048(3) -0.002(2) 0.014(2) 0.009(2)
    O3 0.058(3) 0.100(4) 0.091(4) -0.007(3) 0.011(3) -0.023(3)
    O4 0.104(4) 0.042(3) 0.068(3) 0.020(3) 0.028(3) 0.011(2)
    N1 0.053(4) 0.043(3) 0.098(5) -0.005(3) 0.047(4) 0.000(3)
    N2 0.055(4) 0.047(3) 0.100(5) -0.002(3) 0.043(4) -0.002(4)
    N3 0.049(3) 0.045(3) 0.063(4) 0.004(3) 0.020(3) 0.001(3)
    N4 0.047(4) 0.060(4) 0.064(4) 0.018(3) 0.013(3) 0.009(3)
    N5 0.055(4) 0.038(3) 0.065(4) -0.004(3) 0.026(3) -0.007(3)
    N6 0.059(4) 0.054(4) 0.064(4) -0.014(3) 0.016(4) -0.006(3)
    N7 0.040(3) 0.048(3) 0.057(4) -0.006(3) 0.016(3) -0.004(3)
    N8 0.036(3) 0.044(3) 0.066(4) -0.005(2) 0.016(3) 0.005(3)
    N9 0.057(4) 0.046(4) 0.084(5) 0.002(3) 0.038(4) -0.004(4)
    N10 0.079(5) 0.034(3) 0.115(6) -0.005(3) 0.036(5) -0.005(4)
    N11 0.040(3) 0.040(4) 0.112(6) -0.001(3) 0.026(4) -0.015(4)
    N12 0.063(4) 0.038(3) 0.129(6) -0.006(3) 0.012(4) -0.022(4)
    C1 0.076(6) 0.051(5) 0.171(9) 0.006(4) 0.075(7) 0.029(6)
    C2 0.084(6) 0.053(5) 0.167(10) 0.006(5) 0.082(7) 0.029(6)
    C3 0.053(4) 0.035(4) 0.070(5) -0.008(3) 0.028(4) -0.011(4)
    C4 0.030(4) 0.046(4) 0.060(5) 0.002(3) 0.013(3) -0.007(3)
    C5 0.086(6) 0.070(6) 0.084(6) 0.015(5) 0.037(6) 0.031(5)
    C6 0.060(5) 0.058(5) 0.077(5) 0.006(4) 0.033(4) 0.022(4)
    C7 0.079(6) 0.056(5) 0.062(5) -0.003(4) 0.031(5) -0.009(4)
    C8 0.089(6) 0.069(6) 0.060(5) -0.010(5) 0.025(5) -0.010(4)
    C9 0.037(4) 0.038(4) 0.060(5) -0.001(3) 0.014(4) 0.006(3)
    C10 0.043(4) 0.032(3) 0.052(4) -0.002(3) 0.019(4) 0.002(3)
    C11 0.043(4) 0.063(5) 0.052(4) -0.009(4) 0.016(4) 0.000(4)
    C12 0.061(5) 0.055(5) 0.053(5) -0.007(4) 0.009(4) -0.007(4)
    C13 0.080(6) 0.058(5) 0.074(6) -0.006(4) 0.023(5) 0.004(4)
    C14 0.090(7) 0.042(5) 0.107(8) 0.007(4) 0.029(6) 0.005(5)
    C15 0.046(4) 0.035(4) 0.094(6) -0.003(3) 0.027(4) -0.002(4)
    C16 0.041(4) 0.035(4) 0.111(7) -0.005(3) 0.031(5) -0.009(5)
    C17 0.081(7) 0.064(6) 0.134(9) -0.013(5) -0.007(6) -0.029(6)
    C18 0.059(6) 0.079(7) 0.116(8) -0.001(5) -0.006(6) 0.003(6)
_geom_special_details
;
All e.s.d.'s (except the e.s.d. in the dihedral angle between two l.s. planes)
are estimated using the full covariance matrix. The cell e.s.d.'s are taken
into account individually in the estimation of e.s.d.'s in distances, angles
and torsion angles; correlations between e.s.d.'s in cell parameters are only
used when they are defined by crystal symmetry. An approximate (isotropic)
treatment of cell e.s.d.'s is used for estimating e.s.d.'s involving l.s.
planes.
;
loop_
    _geom_bond_atom_site_label_1
    _geom_bond_atom_site_label_2
    _geom_bond_site_symmetry_2
    _geom_bond_distance
    _geom_bond_publ_flag
    Co1 N1 . 2.084(5) ?
    Co1 N7 . 2.110(5) ?
    Co1 N11 . 2.115(7) ?
    Co1 N9 . 2.120(6) ?
    Co1 N3 . 2.127(6) ?
    Co1 N5 . 2.133(6) ?
    P1 O3 . 1.485(6) ?
    P1 O4 . 1.500(4) ?
    P1 O2 . 1.544(4) ?
    P1 O1 . 1.563(5) ?
    O1 H1 . 0.8200 ?
    N1 C3 . 1.344(9) ?
    N1 C1 . 1.378(9) ?
    N2 C3 . 1.350(8) ?
    N2 C2 . 1.373(9) ?
    N2 H2 . 0.8600 ?
    N3 C4 . 1.343(8) ?
    N3 C6 . 1.347(8) ?
    N4 C4 . 1.337(8) ?
    N4 C5 . 1.363(9) ?
    N4 H4 . 0.8600 ?
    N5 C9 . 1.327(8) ?
    N5 C7 . 1.376(8) ?
    N6 C9 . 1.311(8) ?
    N6 C8 . 1.370(9) ?
    N6 H6A . 0.8600 ?
    N7 C10 . 1.323(8) ?
    N7 C12 . 1.372(8) ?
    N8 C10 . 1.358(8) ?
    N8 C11 . 1.377(9) ?
    N8 H8 . 0.8600 ?
    N9 C15 . 1.332(9) ?
    N9 C13 . 1.364(10) ?
    N10 C15 . 1.346(9) ?
    N10 C14 . 1.379(11) ?
    N10 H10 . 0.8600 ?
    N11 C16 . 1.344(9) ?
    N11 C18 . 1.412(11) ?
    N12 C16 . 1.348(10) ?
    N12 C17 . 1.384(11) ?
    N12 H12A . 0.8600 ?
    C1 C2 . 1.325(10) ?
    C1 H1A . 0.9300 ?
    C2 H2A . 0.9300 ?
    C3 C4 . 1.429(9) ?
    C5 C6 . 1.373(10) ?
    C5 H5 . 0.9300 ?
    C6 H6 . 0.9300 ?
    C7 C8 . 1.343(11) ?
    C7 H7 . 0.9300 ?
    C8 H8A . 0.9300 ?
    C9 C10 . 1.446(9) ?
    C11 C12 . 1.365(9) ?
    C11 H11 . 0.9300 ?
    C12 H12 . 0.9300 ?
    C13 C14 . 1.347(10) ?
    C13 H13 . 0.9300 ?
    C14 H14 . 0.9300 ?
    C15 C16 . 1.426(11) ?
    C17 C18 . 1.361(11) ?
    C17 H17 . 0.9300 ?
    C18 H18 . 0.9300 ?
loop_
    _geom_angle_atom_site_label_1
    _geom_angle_atom_site_label_2
    _geom_angle_atom_site_label_3
    _geom_angle_site_symmetry_1
    _geom_angle_site_symmetry_3
    _geom_angle
    _geom_angle_publ_flag
    N1 Co1 N7 . . 170.6(2) ?
    N1 Co1 N11 . . 94.9(2) ?
    N7 Co1 N11 . . 92.7(2) ?
    N1 Co1 N9 . . 89.3(2) ?
    N7 Co1 N9 . . 97.7(2) ?
    N11 Co1 N9 . . 79.4(3) ?
    N1 Co1 N3 . . 79.6(2) ?
    N7 Co1 N3 . . 93.7(2) ?
    N11 Co1 N3 . . 98.0(2) ?
    N9 Co1 N3 . . 168.4(2) ?
    N1 Co1 N5 . . 94.0(2) ?
    N7 Co1 N5 . . 79.5(2) ?
    N11 Co1 N5 . . 167.1(2) ?
    N9 Co1 N5 . . 91.4(2) ?
    N3 Co1 N5 . . 92.8(2) ?
    O3 P1 O4 . . 114.6(4) ?
    O3 P1 O2 . . 109.2(3) ?
    O4 P1 O2 . . 111.0(3) ?
    O3 P1 O1 . . 105.1(3) ?
    O4 P1 O1 . . 109.0(3) ?
    O2 P1 O1 . . 107.6(3) ?
    P1 O1 H1 . . 109.5 ?
    C3 N1 C1 . . 105.3(6) ?
    C3 N1 Co1 . . 112.7(5) ?
    C1 N1 Co1 . . 142.0(5) ?
    C3 N2 C2 . . 106.4(6) ?
    C3 N2 H2 . . 126.8 ?
    C2 N2 H2 . . 126.8 ?
    C4 N3 C6 . . 106.3(6) ?
    C4 N3 Co1 . . 111.1(4) ?
    C6 N3 Co1 . . 141.9(5) ?
    C4 N4 C5 . . 107.4(6) ?
    C4 N4 H4 . . 126.3 ?
    C5 N4 H4 . . 126.3 ?
    C9 N5 C7 . . 104.0(6) ?
    C9 N5 Co1 . . 112.0(5) ?
    C7 N5 Co1 . . 144.1(5) ?
    C9 N6 C8 . . 107.0(6) ?
    C9 N6 H6A . . 126.5 ?
    C8 N6 H6A . . 126.5 ?
    C10 N7 C12 . . 105.5(5) ?
    C10 N7 Co1 . . 111.5(4) ?
    C12 N7 Co1 . . 143.0(5) ?
    C10 N8 C11 . . 106.8(6) ?
    C10 N8 H8 . . 126.6 ?
    C11 N8 H8 . . 126.6 ?
    C15 N9 C13 . . 105.7(6) ?
    C15 N9 Co1 . . 112.2(6) ?
    C13 N9 Co1 . . 141.6(6) ?
    C15 N10 C14 . . 105.5(7) ?
    C15 N10 H10 . . 127.3 ?
    C14 N10 H10 . . 127.3 ?
    C16 N11 C18 . . 105.8(7) ?
    C16 N11 Co1 . . 111.2(6) ?
    C18 N11 Co1 . . 142.7(6) ?
    C16 N12 C17 . . 107.0(7) ?
    C16 N12 H12A . . 126.5 ?
    C17 N12 H12A . . 126.5 ?
    C2 C1 N1 . . 109.8(7) ?
    C2 C1 H1A . . 125.1 ?
    N1 C1 H1A . . 125.1 ?
    C1 C2 N2 . . 108.0(7) ?
    C1 C2 H2A . . 126.0 ?
    N2 C2 H2A . . 126.0 ?
    N1 C3 N2 . . 110.6(6) ?
    N1 C3 C4 . . 118.0(6) ?
    N2 C3 C4 . . 131.3(7) ?
    N4 C4 N3 . . 110.6(6) ?
    N4 C4 C3 . . 131.2(6) ?
    N3 C4 C3 . . 118.2(6) ?
    N4 C5 C6 . . 106.4(6) ?
    N4 C5 H5 . . 126.8 ?
    C6 C5 H5 . . 126.8 ?
    N3 C6 C5 . . 109.3(6) ?
    N3 C6 H6 . . 125.4 ?
    C5 C6 H6 . . 125.4 ?
    C8 C7 N5 . . 110.0(7) ?
    C8 C7 H7 . . 125.0 ?
    N5 C7 H7 . . 125.0 ?
    C7 C8 N6 . . 106.3(7) ?
    C7 C8 H8A . . 126.9 ?
    N6 C8 H8A . . 126.9 ?
    N6 C9 N5 . . 112.7(6) ?
    N6 C9 C10 . . 130.0(6) ?
    N5 C9 C10 . . 117.3(6) ?
    N7 C10 N8 . . 111.5(6) ?
    N7 C10 C9 . . 119.8(6) ?
    N8 C10 C9 . . 128.7(7) ?
    C12 C11 N8 . . 106.0(6) ?
    C12 C11 H11 . . 127.0 ?
    N8 C11 H11 . . 127.0 ?
    C11 C12 N7 . . 110.2(6) ?
    C11 C12 H12 . . 124.9 ?
    N7 C12 H12 . . 124.9 ?
    C14 C13 N9 . . 109.3(8) ?
    C14 C13 H13 . . 125.4 ?
    N9 C13 H13 . . 125.4 ?
    C13 C14 N10 . . 107.8(8) ?
    C13 C14 H14 . . 126.1 ?
    N10 C14 H14 . . 126.1 ?
    N9 C15 N10 . . 111.8(8) ?
    N9 C15 C16 . . 117.7(7) ?
    N10 C15 C16 . . 130.5(7) ?
    N11 C16 N12 . . 111.3(8) ?
    N11 C16 C15 . . 119.3(7) ?
    N12 C16 C15 . . 129.3(7) ?
    C18 C17 N12 . . 108.0(9) ?
    C18 C17 H17 . . 126.0 ?
    N12 C17 H17 . . 126.0 ?
    C17 C18 N11 . . 107.9(8) ?
    C17 C18 H18 . . 126.1 ?
    N11 C18 H18 . . 126.1 ?
loop_
    _geom_hbond_atom_site_label_D
    _geom_hbond_atom_site_label_H
    _geom_hbond_atom_site_label_A
    _geom_hbond_site_symmetry_A
    _geom_hbond_distance_DH
    _geom_hbond_distance_HA
    _geom_hbond_distance_DA
    _geom_hbond_angle_DHA
    N2 H2 O4 . 0.86 1.82 2.678(7) 172.1
    N4 H4 O2 . 0.86 1.87 2.717(7) 168.3
    N6 H6A O3 1_655 0.86 1.96 2.725(8) 148.3
    N8 H8 O3 1_655 0.86 1.89 2.669(8) 149.3
    N10 H10 O2 3_545 0.86 2.23 2.887(7) 133.7
    N10 H10 O4 4_554 0.86 2.39 3.034(9) 132.5
    N12 H12A O4 4_554 0.86 1.93 2.685(8) 146.0
data_global
_journal_date_recd_electronic     2011-08-01
_journal_date_accepted     2011-09-13
_journal_name_full     'Acta Crystallographica, Section E'
_journal_year     2011
_journal_volume     67
_journal_issue     10
_journal_page_first     m1399
_journal_page_last     m1399
_journal_paper_category     QM
_journal_coeditor_code     AA2021
_publ_contact_author_name     'Qinhe Pan'
_publ_contact_author_address
;
Department of materials and Chemical Engineering, Ministry of Education Key
Laboratory of Application Technology of Hainan Superior Resources Chemical
Materials, Hainan University, Haikou, 570228, Hainan Province, PR China
;
_publ_contact_author_email     panqinhe@163.com
_publ_contact_author_fax     +86-898-66193342
_publ_contact_author_phone     +86-898-66193342
_publ_section_title
;
Tris(2,2'-bi-1<i>H</i>-imidazole-\k^2^<i>N</i>^3^,<i>N</i>^3'^)cobalt(II)
hydrogen phosphate
;
loop_
    _publ_author_name
    _publ_author_footnote
    _publ_author_address
    'Liang, Zhiqiang' .
;
State Key Laboratory of Inorganic Synthesis and Preparative Chemistry
Jilin  University
Changchun 130012
Jilin Province
People's Republic of China
;
    'Wang, Fuxiang' .
;
Department of Materials and Chemical Engineering
Ministry of Education Key Laboratory of Application Technology
of Hainan Superior Resources Chemical Materials,
Hainan University
Haikou 570228,
Hainan Province
People's Republic of China
;
    'Wu, Qihui' .
;
Department of Materials and Chemical Engineering
Ministry of Education Key Laboratory of Application Technology
of Hainan Superior Resources Chemical Materials,
Hainan University
Haikou 570228,
Hainan Province
People's Republic of China
;
    'Zhi, Xia' .
;
Department of Materials and Chemical Engineering
Ministry of Education Key Laboratory of Application Technology
of Hainan Superior Resources Chemical Materials,
Hainan University
Haikou 570228,
Hainan Province
People's Republic of China
;
    'Pan, Qinhe' .
;
Department of Materials and Chemical Engineering
Ministry of Education Key Laboratory of Application Technology
of Hainan Superior Resources Chemical Materials,
Hainan University
Haikou 570228,
Hainan Province
People's Republic of China
;
