# Supplementary material for: Tris(2,2′-bi-1H-imidazole-κ2 N 3,N 3′)cobalt(II) hydrogen phosphate
Source: Acta Crystallogr Sect E Struct Rep Online. 2011 Sep 17;67(Pt 10):m1399. doi: 10.1107/S1600536811037299 (PMC3201263; doi:10.1107/S1600536811037299)
Supplement: Supplementary file 2 [file e-67-m1399-Isup2.hkl]

# 
# h,k,l, Fc-squared, Fo-squared, sigma(Fo-squared) and status flag 
# 
data_I
_shelx_title ' a in Cc' 
_shelx_refln_list_code          4 
_shelx_F_calc_maximum      259.33 
_exptl_crystal_F_000      1140.00 
_reflns_d_resolution_high  0.7699 
 
loop_ 
 _symmetry_equiv_pos_as_xyz 
 'x, y, z' 
 'x, -y, z+1/2' 
 'x+1/2, y+1/2, z' 
 'x+1/2, -y+1/2, z+1/2' 
 
_cell_length_a    12.7002 
_cell_length_b    21.4474 
_cell_length_c     9.1140 
_cell_angle_alpha  90.000 
_cell_angle_beta   95.842 
_cell_angle_gamma  90.000 
 
_shelx_F_squared_multiplier     1.000 
 
loop_ 
 _refln_index_h 
 _refln_index_k 
 _refln_index_l 
 _refln_F_squared_calc 
 _refln_F_squared_meas 
 _refln_F_squared_sigma 
 _refln_observed_status 
  -3   1 -11        7.49      203.65    165.07 o 
   1   1 -11        3.75       22.39    154.26 o 
   3   1 -11       23.04        1.78    179.81 o 
   5   1 -11       23.88      -51.65    115.14 o 
   7   1 -11       37.65      -22.54    114.90 o 
  -4   2 -11       15.41      -11.30     89.99 o 
  -2   2 -11       61.53        8.82     81.38 o 
   0   2 -11       31.12      -15.42    192.19 o 
   2   2 -11        8.06       91.17    101.27 o 
   4   2 -11      108.15      539.54    153.57 o 
   6   2 -11       89.96      303.46    216.95 o 
  -3   3 -11       12.29       92.45     95.18 o 
   1   3 -11       53.18       14.55    100.25 o 
   3   3 -11       10.65      208.62    336.94 o 
   5   3 -11        6.38       43.48    250.31 o 
   7   3 -11        3.49        5.67    148.46 o 
  -4   4 -11        0.59       55.11    152.86 o 
  -2   4 -11        2.01       54.54     91.95 o 
   0   4 -11        2.79      117.78    145.73 o 
   2   4 -11       17.59     -143.01    143.01 o 
   4   4 -11       24.48      177.50    136.21 o 
   6   4 -11       12.12       77.85    124.06 o 
  -3   5 -11       52.12       -4.73     95.54 o 
   1   5 -11       80.30       19.86    211.02 o 
   3   5 -11      138.02      149.81    121.05 o 
   5   5 -11       95.33      362.19    192.10 o 
   0   6 -11       22.50       64.43    130.76 o 
   2   6 -11       30.37      149.46    158.36 o 
   4   6 -11       90.66      564.64    218.96 o 
   6   6 -11       66.47      252.56    170.39 o 
   1   7 -11        0.31      140.30    197.94 o 
   3   7 -11        7.23     -120.07    120.07 o 
   5   7 -11       16.38       11.77    183.47 o 
  -2   8 -11       34.91      214.25    185.82 o 
   2   8 -11      245.33      672.28    176.20 o 
   4   8 -11      182.32      255.45    347.62 o 
  -1   9 -11       62.28      564.80    258.20 o 
   1   9 -11       35.10     -169.43    204.83 o 
   3   9 -11       64.52      441.41    251.49 o 
   2  10 -11       40.73       69.32    183.47 o 
  -6   0 -10      137.14       65.84    160.80 o 
  -4   0 -10      119.28      122.86    127.14 o 
  -2   0 -10      359.18      220.88    120.07 o 
   0   0 -10      427.29      407.67    113.31 o 
   2   0 -10       35.18       42.03     98.97 o 
   4   0 -10      563.89      530.96    220.97 o 
   6   0 -10      259.88      620.95    265.96 o 
   8   0 -10      308.28      533.23    192.54 o 
  10   0 -10      435.47       68.98    172.66 o 
  -7   1 -10        3.34      -28.29     96.61 o 
  -5   1 -10       48.50      369.30    275.68 o 
  -3   1 -10      197.23      197.92     90.80 o 
  -1   1 -10       25.38       58.17     62.54 o 
   1   1 -10      148.29      103.68     81.43 o 
   3   1 -10       15.57     -129.49    132.28 o 
   5   1 -10       74.93      -66.91     76.49 o 
   7   1 -10      272.14      317.35    147.96 o 
   9   1 -10      142.63      213.70    249.83 o 
  -6   2 -10       30.61       30.63     95.70 o 
  -4   2 -10       50.72       21.11    125.26 o 
  -2   2 -10      100.04      264.85    150.38 o 
   0   2 -10       88.16       27.80     81.93 o 
   2   2 -10       31.48      -54.92     92.47 o 
   4   2 -10      171.94      -13.10    124.29 o 
   6   2 -10       61.38      266.13    197.25 o 
   8   2 -10      114.82      198.92    240.93 o 
  10   2 -10       89.98       50.23    153.56 o 
  -7   3 -10       60.90       62.81    107.29 o 
  -5   3 -10      104.02      209.24    219.35 o 
  -3   3 -10      234.12      393.25    117.86 o 
  -1   3 -10      371.76      400.82     79.89 o 
   1   3 -10      185.03      305.84    210.02 o 
   3   3 -10      241.82      487.66    184.56 o 
   5   3 -10      228.57      353.50    143.17 o 
   7   3 -10      379.81      352.74    308.21 o 
   9   3 -10      336.51      301.50    202.13 o 
  -6   4 -10       12.26        0.18    124.17 o 
  -4   4 -10       87.82       31.69     83.03 o 
  -2   4 -10      118.02      308.50     88.33 o 
   0   4 -10       89.46      101.81     68.40 o 
   2   4 -10      127.02      147.21     99.86 o 
   4   4 -10      147.31      203.51    126.99 o 
   6   4 -10       82.59      -10.29    120.40 o 
   8   4 -10      129.00      127.35    152.77 o 
  -5   5 -10       28.61       31.70     84.91 o 
  -3   5 -10       70.28      100.40     84.84 o 
  -1   5 -10      122.81      113.27    244.73 o 
   1   5 -10      190.38      394.09    296.26 o 
   3   5 -10      179.77      188.54    165.90 o 
   5   5 -10      191.58      435.18    150.15 o 
   7   5 -10       96.84      233.34    160.14 o 
   9   5 -10       83.20      140.48    150.09 o 
  -6   6 -10       34.05       77.15    116.70 o 
  -4   6 -10      159.57      260.49    261.16 o 
  -2   6 -10      179.69      398.18    110.70 o 
   0   6 -10      376.40      359.36    101.08 o 
   2   6 -10      191.32      179.13     90.63 o 
   4   6 -10      127.71      437.37    120.64 o 
   6   6 -10      328.55      584.70    159.05 o 
   8   6 -10      240.79      662.46    232.74 o 
  -5   7 -10       21.34       61.38    104.86 o 
  -3   7 -10       83.08       30.69     92.62 o 
  -1   7 -10       34.18      242.90    147.48 o 
   1   7 -10       46.62      275.33    110.78 o 
   3   7 -10       36.43      150.35     99.24 o 
   5   7 -10      156.19       -3.47    161.63 o 
   7   7 -10       77.05      179.84    229.38 o 
   9   7 -10       84.15      286.60    144.24 o 
  -4   8 -10       38.35       29.63    117.37 o 
  -2   8 -10       35.91       -9.24    113.71 o 
   0   8 -10      217.15       52.17     65.27 o 
   2   8 -10       87.06      -20.96     73.52 o 
   4   8 -10       81.40      278.28    193.63 o 
   6   8 -10       51.81      133.86     82.12 o 
   8   8 -10       52.86      214.60    138.59 o 
  -5   9 -10       35.10      -54.94    132.11 o 
  -3   9 -10      151.83      166.15    108.30 o 
  -1   9 -10      122.72      -61.04    116.59 o 
   1   9 -10      130.10       68.20    134.33 o 
   3   9 -10      144.83       30.25    108.35 o 
   5   9 -10      111.66      455.89    225.33 o 
   7   9 -10      166.50      -15.35    139.52 o 
  -4  10 -10       41.70      325.19    208.06 o 
  -2  10 -10       28.68       28.97     86.17 o 
   0  10 -10       18.28       49.09     91.30 o 
   2  10 -10       37.75      155.35    106.58 o 
   4  10 -10      115.23       14.16     88.25 o 
   6  10 -10       58.78      -65.57    117.98 o 
  -3  11 -10        9.86      158.76     99.54 o 
  -1  11 -10      103.93      -15.19     99.54 o 
   1  11 -10       54.30       61.01     94.48 o 
   3  11 -10       58.59       31.65    145.45 o 
   5  11 -10       28.64       42.48    250.22 o 
   7  11 -10       85.78       87.00    123.32 o 
  -2  12 -10       88.27       37.75     99.13 o 
   0  12 -10       11.83       -2.88    111.79 o 
   2  12 -10       19.65      217.05    175.49 o 
   4  12 -10       97.86      -97.58    188.79 o 
  -1  13 -10       22.06      362.65    129.69 o 
   1  13 -10       60.99      174.75    177.80 o 
   3  13 -10       34.39      181.49    188.88 o 
   5  13 -10       33.70      -82.14    183.91 o 
   0  14 -10       20.52       54.76    146.32 o 
   2  14 -10       54.51      125.84    178.06 o 
   4  14 -10       20.46      270.80    231.87 o 
  -9   1  -9        3.92      137.78    118.33 o 
  -7   1  -9       40.74      -52.74     82.80 o 
  -5   1  -9       69.98      246.16    100.85 o 
  -3   1  -9       62.28      339.82    128.88 o 
  -1   1  -9       96.66       90.03     94.02 o 
   1   1  -9      156.41      127.40     65.70 o 
   3   1  -9        9.39      126.53     82.14 o 
   5   1  -9      305.33      452.83    184.17 o 
   7   1  -9      403.30      276.45    205.36 o 
   9   1  -9      278.86      337.53    179.72 o 
  11   1  -9      207.09      404.76    381.89 o 
  -8   2  -9        1.88      -17.17    100.89 o 
  -6   2  -9       37.49      373.91    146.32 o 
  -4   2  -9       12.50       50.84     61.77 o 
  -2   2  -9        6.90      -45.07     51.72 o 
   0   2  -9      462.16      361.21     83.75 o 
   2   2  -9       31.31      -10.06     29.98 o 
   4   2  -9      166.67      267.98    103.12 o 
   6   2  -9      238.68      357.55    114.87 o 
   8   2  -9      345.36      335.69    142.30 o 
  10   2  -9      150.58      240.36    153.63 o 
  -9   3  -9        2.32       -2.56    147.80 o 
  -7   3  -9       10.44      -56.41     78.32 o 
  -5   3  -9       21.06      -38.17     70.29 o 
  -3   3  -9        6.75       91.40     48.06 o 
  -1   3  -9       12.67       10.80     44.08 o 
   1   3  -9      119.42      209.33     75.67 o 
   3   3  -9       39.00       43.99    130.45 o 
   5   3  -9      129.65      111.23    101.93 o 
   7   3  -9      129.23      130.28     91.63 o 
   9   3  -9       27.98      151.64    140.04 o 
  11   3  -9        1.01      159.06    101.90 o 
  -8   4  -9       40.44      259.89    257.46 o 
  -6   4  -9       61.16       11.74     96.88 o 
  -4   4  -9       38.40       65.74     53.66 o 
  -2   4  -9      259.92      170.33     69.55 o 
   0   4  -9      188.13      134.25     82.59 o 
   2   4  -9      311.73      267.33     62.50 o 
   4   4  -9       75.88     -110.74    121.03 o 
   6   4  -9      281.97      397.70    122.10 o 
   8   4  -9      326.82      384.74    114.43 o 
  10   4  -9      343.54      414.79    187.37 o 
  -7   5  -9       13.11      -78.11     91.60 o 
  -5   5  -9       46.73      -36.11    102.46 o 
  -3   5  -9       11.01       58.55     67.09 o 
  -1   5  -9      179.00      310.52     62.79 o 
   1   5  -9       55.30      -25.50     78.34 o 
   3   5  -9      137.09      244.49    105.60 o 
   5   5  -9      175.53      368.12    109.33 o 
   7   5  -9      190.88      211.13    209.89 o 
   9   5  -9       80.29      185.28    133.50 o 
  11   5  -9       48.19       84.05    346.27 o 
  -8   6  -9       14.96      444.72    214.86 o 
  -6   6  -9       56.38        8.33    105.72 o 
  -4   6  -9       12.47       70.83     69.87 o 
  -2   6  -9       77.11      163.54     67.10 o 
   0   6  -9      150.49      143.00     62.97 o 
   2   6  -9       57.14      100.33     57.37 o 
   4   6  -9       34.73       17.09    166.86 o 
   6   6  -9       77.51      100.28     97.02 o 
   8   6  -9       91.52       32.35    118.56 o 
  10   6  -9       50.39      182.18    141.81 o 
  -7   7  -9       43.57       51.55    128.55 o 
  -5   7  -9       53.39       57.10     80.84 o 
  -3   7  -9      129.79      115.26    230.38 o 
  -1   7  -9       98.31       -3.50     49.64 o 
   1   7  -9      471.38      240.97     70.53 o 
   3   7  -9      509.11      605.23    129.95 o 
   5   7  -9      430.34      505.01    154.30 o 
   7   7  -9      258.82      395.00    132.62 o 
   9   7  -9      192.28       75.05    156.96 o 
  11   7  -9       63.08      -38.14    106.61 o 
  -8   8  -9       14.52      228.26    263.95 o 
  -6   8  -9       42.53      -43.05    104.12 o 
  -4   8  -9       41.53      -63.66     63.66 o 
  -2   8  -9       11.69       25.47     65.73 o 
   0   8  -9      231.81      274.53     89.09 o 
   2   8  -9       64.86      221.14    138.47 o 
   4   8  -9       10.75       35.40     84.06 o 
   6   8  -9        9.96       26.21     97.10 o 
   8   8  -9       21.35      190.18    433.47 o 
  10   8  -9       40.22     -109.04    112.79 o 
  -7   9  -9       35.34      470.71    225.67 o 
  -5   9  -9       16.38      142.57    112.14 o 
  -3   9  -9       59.52       75.34    112.75 o 
  -1   9  -9       45.27      122.75     65.91 o 
   1   9  -9       79.27      177.60     61.71 o 
   3   9  -9      151.56      287.06     92.47 o 
   5   9  -9      295.01      396.58    142.41 o 
   7   9  -9       42.34      118.22    191.10 o 
   9   9  -9      137.28      -41.42    124.19 o 
  -6  10  -9       84.57      146.42    104.59 o 
  -4  10  -9      160.15      114.02    202.09 o 
  -2  10  -9      178.48       92.32     79.42 o 
   0  10  -9      256.38      350.97     71.44 o 
   2  10  -9      360.59      445.89     94.27 o 
   4  10  -9      413.75      506.99    133.85 o 
   6  10  -9      535.87      579.88    154.52 o 
   8  10  -9      431.36      125.91    241.20 o 
  10  10  -9      110.01     -153.12    153.12 o 
  -7  11  -9       53.77      263.08    162.45 o 
  -5  11  -9       15.72      110.65    310.87 o 
  -3  11  -9       99.92      237.86    242.55 o 
  -1  11  -9       21.06      -78.24     78.24 o 
   1  11  -9       23.22      -19.37     46.08 o 
   3  11  -9      140.95      202.87     85.18 o 
   5  11  -9       41.07       33.57    154.34 o 
   7  11  -9       10.01      156.04    240.32 o 
   9  11  -9       52.55      -77.43    191.14 o 
  -6  12  -9       37.97       18.40    201.52 o 
  -4  12  -9       32.47      219.64    107.12 o 
  -2  12  -9       45.80       78.74     96.66 o 
   0  12  -9       82.56      -12.10     74.40 o 
   2  12  -9      107.58      390.54    117.56 o 
   4  12  -9       51.01      -28.01     84.78 o 
   6  12  -9      155.31       39.65    109.75 o 
   8  12  -9       66.96       41.79    112.42 o 
  -5  13  -9      109.17      362.92    273.81 o 
  -3  13  -9      105.55      175.36    148.85 o 
  -1  13  -9      107.05      109.07    147.93 o 
   1  13  -9      131.01       20.30    117.23 o 
   3  13  -9      420.90      409.76    165.03 o 
   5  13  -9      243.57      476.07    141.75 o 
   7  13  -9      458.33      547.85    168.00 o 
  -4  14  -9       29.11      121.42     97.98 o 
  -2  14  -9       41.38      -59.47    149.20 o 
   0  14  -9       32.67       84.34     89.42 o 
   2  14  -9      104.09      152.91    195.55 o 
   4  14  -9      168.93      341.82    130.90 o 
   6  14  -9       57.95      169.17    168.91 o 
  -3  15  -9       50.92     -102.93    102.93 o 
  -1  15  -9       10.41      228.20    129.12 o 
   1  15  -9       85.81       46.67     74.36 o 
   3  15  -9       29.01      102.93    164.63 o 
   5  15  -9      183.43      508.44    184.52 o 
   7  15  -9       62.75      329.18    238.14 o 
  -2  16  -9       92.34      357.53    163.63 o 
   0  16  -9       74.10      133.42    163.41 o 
   2  16  -9      159.96      298.91    199.03 o 
   4  16  -9      278.84      386.72    162.64 o 
   6  16  -9      234.29      360.49    276.69 o 
  -1  17  -9       21.26     2085.32   1388.14 o 
   1  17  -9       87.03      201.00    196.64 o 
   3  17  -9       73.64      285.49    156.44 o 
   2  18  -9        9.85      -21.89    108.83 o 
 -10   0  -8       20.31      118.59    129.40 o 
  -8   0  -8       46.67      112.05    124.09 o 
  -6   0  -8       86.96      185.39    150.42 o 
  -4   0  -8      177.50      540.38    145.89 o 
  -2   0  -8      731.86      881.01    132.78 o 
   0   0  -8       58.95       -3.91     79.18 o 
   2   0  -8      328.21      189.61     53.65 o 
   4   0  -8      575.38      351.85    165.59 o 
   6   0  -8      322.83      310.35    116.15 o 
   8   0  -8      238.56      594.27    243.46 o 
  10   0  -8      113.06      126.70    193.06 o 
  12   0  -8      280.98       17.09    195.50 o 
  -9   1  -8       58.04      170.27    150.73 o 
  -7   1  -8      221.56      370.05    111.39 o 
  -5   1  -8      702.94      514.02     82.66 o 
  -3   1  -8      202.17      112.67     70.28 o 
  -1   1  -8      768.10      729.20     84.10 o 
   1   1  -8     1739.04     1613.18    110.24 o 
   3   1  -8      257.08      379.48     56.00 o 
   5   1  -8     2774.78     2692.83    276.33 o 
   7   1  -8      251.21      378.96    105.60 o 
   9   1  -8     1012.41      880.34    202.94 o 
  11   1  -8      295.29      793.35    157.16 o 
  13   1  -8      236.13      731.78    308.51 o 
 -10   2  -8       66.64       12.99     89.28 o 
  -8   2  -8      108.20       27.81     73.98 o 
  -6   2  -8      189.55      121.29     72.05 o 
  -4   2  -8      480.92      312.60     73.37 o 
  -2   2  -8      817.85      872.05     84.04 o 
   0   2  -8      402.98      354.52     58.71 o 
   2   2  -8     1815.30     1813.12    112.41 o 
   4   2  -8      887.50      897.37    145.16 o 
   6   2  -8     1295.61     1253.55    246.30 o 
   8   2  -8      970.23      994.48    182.69 o 
  10   2  -8      290.84      417.91    133.89 o 
  12   2  -8      272.12      596.47    178.43 o 
  -9   3  -8       14.92       81.76     79.14 o 
  -7   3  -8        0.11      -16.81     83.14 o 
  -5   3  -8       27.79       31.00     80.11 o 
  -3   3  -8       81.92      107.28     54.41 o 
  -1   3  -8      196.76      225.17     55.34 o 
   1   3  -8       14.26       19.07     50.91 o 
   3   3  -8      447.66      515.74     69.41 o 
   5   3  -8      163.25       81.81    176.49 o 
   7   3  -8      649.96      678.59    188.96 o 
   9   3  -8      386.54      396.94    123.67 o 
  11   3  -8      117.76      305.33    123.76 o 
  13   3  -8      109.67      611.42    181.71 o 
 -10   4  -8       48.48       50.58    138.47 o 
  -8   4  -8       18.96       23.38     79.35 o 
  -6   4  -8      517.10      529.57    124.76 o 
  -4   4  -8      332.62      225.95     72.21 o 
  -2   4  -8      423.24      524.08     66.28 o 
   0   4  -8     1168.74     1140.06     89.85 o 
   2   4  -8     1705.65     2036.68    148.27 o 
   4   4  -8     1011.10      984.82    153.54 o 
   6   4  -8     1213.30     1008.33    161.14 o 
   8   4  -8      329.79      230.58    127.51 o 
  10   4  -8      176.90      502.53    224.89 o 
  12   4  -8      175.00      176.46    144.88 o 
  -9   5  -8      111.76      274.48    247.17 o 
  -7   5  -8       69.57      336.27    121.44 o 
  -5   5  -8       85.79      327.60    217.26 o 
  -3   5  -8      781.54      692.09     98.03 o 
  -1   5  -8     1182.84     1227.09     95.15 o 
   1   5  -8      712.67      659.40     83.71 o 
   3   5  -8     1786.78     1828.77    139.77 o 
   5   5  -8      134.25      255.83    109.44 o 
   7   5  -8      595.44      460.46    135.20 o 
   9   5  -8      393.75      469.52    141.14 o 
  11   5  -8      352.99      173.69    160.03 o 
 -10   6  -8        7.09      233.88    223.58 o 
  -8   6  -8       18.90       19.93    156.39 o 
  -6   6  -8       81.11       90.99     68.51 o 
  -4   6  -8       26.93      -27.93     63.44 o 
  -2   6  -8       50.34      104.46     52.38 o 
   0   6  -8       20.20       27.77     34.54 o 
   2   6  -8     1057.23      786.15     81.98 o 
   4   6  -8        5.53       36.10     96.97 o 
   6   6  -8      305.77      232.98    100.09 o 
   8   6  -8      115.37       42.48    180.85 o 
  10   6  -8      384.14      548.70    199.60 o 
  12   6  -8      100.43      459.14    178.76 o 
  -9   7  -8       47.35       70.98    116.24 o 
  -7   7  -8       58.53      189.50     69.51 o 
  -5   7  -8      157.01      307.74     86.65 o 
  -3   7  -8      442.52      354.21     80.57 o 
  -1   7  -8      742.68      761.36     88.44 o 
   1   7  -8     1095.98     1209.09    100.48 o 
   3   7  -8      895.89      853.33     78.11 o 
   5   7  -8      301.12      369.68     99.68 o 
   7   7  -8      249.21      236.85    138.34 o 
   9   7  -8      364.74      406.98    140.99 o 
  11   7  -8      242.42      112.65    186.30 o 
 -10   8  -8       26.95      523.03    245.64 o 
  -8   8  -8       55.36      155.30    145.36 o 
  -6   8  -8       49.72        2.32     55.77 o 
  -4   8  -8      195.34      185.53    153.65 o 
  -2   8  -8      583.70      426.42    117.94 o 
   0   8  -8      762.13      805.05     90.05 o 
   2   8  -8      663.66      587.02     74.22 o 
   4   8  -8      598.60      728.66    134.71 o 
   6   8  -8      387.46      510.31    123.65 o 
   8   8  -8      125.04       15.40     86.87 o 
  10   8  -8       33.01       -6.19    132.72 o 
  12   8  -8      118.46     -101.18    109.27 o 
  -9   9  -8       14.58      -77.61     99.23 o 
  -7   9  -8        8.96      169.48    119.99 o 
  -5   9  -8       10.01       31.29     74.50 o 
  -3   9  -8       26.80      156.23     55.73 o 
  -1   9  -8       99.69      120.67     57.14 o 
   1   9  -8       37.49        4.02     57.35 o 
   3   9  -8      241.24      319.13     58.23 o 
   5   9  -8       74.44      185.80     74.84 o 
   7   9  -8      163.61      195.35    111.62 o 
   9   9  -8      305.22      390.65    153.27 o 
  11   9  -8      187.52      228.00    150.16 o 
  -8  10  -8       55.90      335.72    163.06 o 
  -6  10  -8       12.34      181.14    111.38 o 
  -4  10  -8      114.55      -30.34     62.74 o 
  -2  10  -8      127.21       29.71    131.19 o 
   0  10  -8      253.85      338.59     66.72 o 
   2  10  -8      738.62      765.58     86.67 o 
   4  10  -8      226.94      262.36    109.75 o 
   6  10  -8      168.35      171.72    111.89 o 
   8  10  -8      193.78      405.59    168.73 o 
  10  10  -8      336.22      278.04    154.72 o 
  -9  11  -8       19.94      -98.19    153.21 o 
  -7  11  -8       35.36      -73.34     96.97 o 
  -5  11  -8       43.51      118.25     87.28 o 
  -3  11  -8       72.82      245.71     99.03 o 
  -1  11  -8      172.64       94.18     76.64 o 
   1  11  -8       34.00       80.84     94.24 o 
   3  11  -8       55.59       94.56     49.30 o 
   5  11  -8      423.72      346.18     85.47 o 
   7  11  -8      137.28       44.26     97.90 o 
   9  11  -8       87.40      123.27    344.22 o 
  11  11  -8      151.47      216.19    174.10 o 
  -8  12  -8       16.95      173.22    149.68 o 
  -6  12  -8       87.67      106.15    144.80 o 
  -4  12  -8       19.23      -46.56    107.08 o 
  -2  12  -8      125.43      208.80    149.02 o 
   0  12  -8       99.65      327.71    102.77 o 
   2  12  -8       57.27      156.72     54.33 o 
   4  12  -8      302.62      372.56     95.29 o 
   6  12  -8      250.24      416.24    172.26 o 
   8  12  -8      192.00      191.63    139.97 o 
  10  12  -8      197.38      228.05    246.25 o 
  -7  13  -8       39.54      212.16    134.42 o 
  -5  13  -8       57.60      131.42    182.60 o 
  -3  13  -8       23.13      418.70    183.43 o 
  -1  13  -8      134.74      124.17    137.78 o 
   1  13  -8      123.25      237.27    104.00 o 
   3  13  -8      249.71      278.02     63.05 o 
   5  13  -8      266.74     1131.03    676.52 o 
   7  13  -8      129.05      295.74    124.72 o 
   9  13  -8      121.06      140.77    130.12 o 
  -6  14  -8        1.71      239.24    241.33 o 
  -4  14  -8       15.67      376.27    351.94 o 
  -2  14  -8       44.27        0.01    164.50 o 
   0  14  -8       42.27      -41.41     88.99 o 
   2  14  -8       37.71       83.97    112.71 o 
   4  14  -8      214.65      386.53     94.83 o 
   6  14  -8        4.11       60.81     63.67 o 
   8  14  -8      138.99      118.81    131.32 o 
  -7  15  -8       32.69       64.86    247.30 o 
  -5  15  -8       11.42      -84.66    107.34 o 
  -3  15  -8      149.23      745.05    247.56 o 
  -1  15  -8       87.46       36.38     72.62 o 
   1  15  -8      128.19      366.28    122.12 o 
   3  15  -8      257.10      520.47    111.71 o 
   5  15  -8      254.34      248.35    133.41 o 
   7  15  -8      183.39      256.73    209.59 o 
   9  15  -8      172.81       22.37    115.46 o 
  -6  16  -8        5.21      121.65    187.96 o 
  -4  16  -8       20.55      -94.05     94.13 o 
  -2  16  -8       49.44       79.09    131.15 o 
   0  16  -8       11.95       31.41    200.08 o 
   2  16  -8       65.60      235.83    118.99 o 
   4  16  -8      119.21      372.25    232.21 o 
   6  16  -8       58.94      315.93    312.13 o 
   8  16  -8       80.86       23.20    181.64 o 
  -5  17  -8        0.50       92.15    213.07 o 
  -3  17  -8       14.32     -166.99    166.99 o 
  -1  17  -8       32.72      -75.47     75.47 o 
   1  17  -8        1.22      215.11    152.73 o 
   3  17  -8       95.22      133.35    101.60 o 
   5  17  -8       45.61      103.67    107.65 o 
   7  17  -8       63.81      300.14    183.29 o 
  -4  18  -8       30.91      204.17    351.11 o 
  -2  18  -8       85.28      156.05    189.97 o 
   0  18  -8       39.59      -63.41    102.68 o 
   2  18  -8       95.71      100.19    169.52 o 
   4  18  -8      392.54      691.94    196.25 o 
   6  18  -8      270.19       -8.75    122.03 o 
  -3  19  -8       31.44      246.43    213.64 o 
  -1  19  -8       47.56      216.79    241.89 o 
   1  19  -8       54.26      108.94    140.87 o 
   3  19  -8       29.91      -87.81    122.25 o 
   5  19  -8       24.54       -4.68    141.74 o 
   0  20  -8       12.09      -13.64     98.24 o 
   2  20  -8       23.31       62.17    148.59 o 
 -11   1  -7       10.04       90.32     86.77 o 
  -9   1  -7       54.04      -18.94     70.30 o 
  -7   1  -7      135.28      215.39     77.26 o 
  -5   1  -7      647.54      480.69    156.83 o 
  -3   1  -7       18.58      -14.96     58.15 o 
  -1   1  -7       96.93       70.57     43.25 o 
   1   1  -7     1610.31     1541.16    110.05 o 
   3   1  -7     2247.46     2090.48    109.31 o 
   5   1  -7     1791.41     1857.81    201.14 o 
   7   1  -7      186.40      376.22    110.12 o 
   9   1  -7      960.15      748.89    162.17 o 
  11   1  -7      195.07      283.12    108.43 o 
  13   1  -7      121.02      335.82    119.97 o 
 -12   2  -7        6.16       45.57    122.59 o 
 -10   2  -7       34.08      -53.35     71.89 o 
  -8   2  -7       34.45        8.55     74.43 o 
  -6   2  -7      451.46      408.07     77.61 o 
  -4   2  -7       49.07      144.62     56.86 o 
  -2   2  -7       33.53       69.13     75.42 o 
   0   2  -7      139.01      223.63     37.13 o 
   2   2  -7     1193.39     1095.84     77.87 o 
   4   2  -7      400.39      463.57     98.61 o 
   6   2  -7      462.43      399.45    107.74 o 
   8   2  -7      406.96      343.37    141.35 o 
  10   2  -7      679.75      589.52    154.09 o 
  12   2  -7      536.39      594.25    161.78 o 
  14   2  -7      148.42      305.87    250.74 o 
 -11   3  -7        4.25       -0.28     92.37 o 
  -9   3  -7       57.32       95.24    199.12 o 
  -7   3  -7       17.40      117.05    101.33 o 
  -5   3  -7      154.74      221.74     54.58 o 
  -3   3  -7      448.09      440.00     65.30 o 
  -1   3  -7       51.97       61.53     38.80 o 
   1   3  -7      484.09      544.86     50.69 o 
   3   3  -7      137.73      330.31     76.18 o 
   5   3  -7      974.32     1068.73    154.99 o 
   7   3  -7      180.68      199.62     83.57 o 
   9   3  -7      198.29      124.24    177.41 o 
  11   3  -7       10.03      147.70     88.50 o 
  13   3  -7        6.58       -8.35    127.18 o 
 -12   4  -7        9.56      120.45    228.46 o 
 -10   4  -7       37.31      -28.30     95.05 o 
  -8   4  -7      136.81       55.43    119.59 o 
  -6   4  -7        4.87      262.36    123.17 o 
  -4   4  -7      478.92      767.31    205.85 o 
  -2   4  -7      137.62      216.36     45.06 o 
   0   4  -7      382.62      315.66     58.55 o 
   2   4  -7     1088.38     1022.81     87.83 o 
   4   4  -7      487.55      513.40    132.01 o 
   6   4  -7     1094.40     1017.78    200.12 o 
   8   4  -7     1635.92     2062.80    236.27 o 
  10   4  -7      511.22      236.75    235.92 o 
  12   4  -7      107.87      195.67    112.76 o 
  14   4  -7      179.86       56.36    123.73 o 
 -11   5  -7        9.70       73.03    104.08 o 
  -9   5  -7       20.55      124.64     78.11 o 
  -7   5  -7       31.04       95.21     60.80 o 
  -5   5  -7       95.75      164.95     59.69 o 
  -3   5  -7      203.05      165.53     63.59 o 
  -1   5  -7      339.05      254.98     43.67 o 
   1   5  -7     1309.42     1452.58    101.90 o 
   3   5  -7      649.36      407.81     81.40 o 
   5   5  -7      126.61       90.15    205.75 o 
   7   5  -7      330.60      303.22    115.89 o 
   9   5  -7      347.42      520.76    197.86 o 
  11   5  -7      411.86      445.76    141.50 o 
  13   5  -7      415.51      834.04    283.75 o 
 -10   6  -7        4.82       36.64     85.91 o 
  -8   6  -7        1.15      -28.52     46.85 o 
  -6   6  -7      198.96      306.55     68.20 o 
  -4   6  -7      397.01      327.02     91.13 o 
  -2   6  -7       38.25       81.14     44.19 o 
   0   6  -7      316.93      284.52     48.91 o 
   2   6  -7      498.43      494.80     54.55 o 
   4   6  -7      166.83       81.61     39.81 o 
   6   6  -7      802.59      830.61    142.98 o 
   8   6  -7      296.75      165.21     84.25 o 
  10   6  -7      131.46      314.87    193.98 o 
  12   6  -7        4.42      -52.84    125.40 o 
 -11   7  -7       15.70      127.42    149.24 o 
  -9   7  -7       50.16       96.65     83.37 o 
  -7   7  -7      105.15      216.09     74.12 o 
  -5   7  -7      184.05      230.40     71.25 o 
  -3   7  -7      969.60     1068.45    121.74 o 
  -1   7  -7     1042.21     1014.02     91.78 o 
   1   7  -7      588.61      486.15     68.27 o 
   3   7  -7      440.57      467.20     56.17 o 
   5   7  -7       41.62      212.07    123.21 o 
   7   7  -7     1070.59     1178.90    174.07 o 
   9   7  -7      721.05      718.08    212.16 o 
  11   7  -7      178.24      111.01    128.97 o 
  13   7  -7      111.04       68.90    121.68 o 
 -10   8  -7        1.64       91.72    229.21 o 
  -8   8  -7       67.91      115.56    148.46 o 
  -6   8  -7      100.02       84.92     93.41 o 
  -4   8  -7      683.94      770.35    153.81 o 
  -2   8  -7      216.85      294.65     80.21 o 
   0   8  -7      724.38      740.62     74.04 o 
   2   8  -7      970.49      922.61     79.64 o 
   4   8  -7       35.65        6.18     24.77 o 
   6   8  -7      443.43      424.02    118.11 o 
   8   8  -7      844.30      733.42    197.99 o 
  10   8  -7      911.92      924.51    199.52 o 
  12   8  -7      462.74      625.08    203.15 o 
 -11   9  -7        3.81       89.17    181.42 o 
  -9   9  -7       43.51        0.77     61.83 o 
  -7   9  -7        8.50      -42.96     51.79 o 
  -5   9  -7      201.61      286.10    127.57 o 
  -3   9  -7      513.60      580.62    117.07 o 
  -1   9  -7      111.23      160.85     60.21 o 
   1   9  -7       17.23       80.43     46.47 o 
   3   9  -7        9.94       18.36     27.75 o 
   5   9  -7      352.63      394.20    114.12 o 
   7   9  -7      224.23      268.89    193.19 o 
   9   9  -7      228.05      452.71    146.58 o 
  11   9  -7       91.34       44.22    155.83 o 
  13   9  -7       12.07      347.68    271.85 o 
 -10  10  -7       36.40      161.58    128.01 o 
  -8  10  -7       98.58       65.56     74.95 o 
  -6  10  -7      566.42      553.51    128.25 o 
  -4  10  -7      181.84      196.01     89.02 o 
  -2  10  -7      957.12      958.87    154.96 o 
   0  10  -7      376.79      316.14     54.39 o 
   2  10  -7      217.19      237.97     50.93 o 
   4  10  -7      771.10      836.95     85.46 o 
   6  10  -7      703.60      714.19    131.41 o 
   8  10  -7      500.00      246.70    240.15 o 
  10  10  -7      169.64        9.03    216.95 o 
  12  10  -7      157.57      114.47    266.31 o 
  -9  11  -7        3.20       12.80     78.77 o 
  -7  11  -7        3.21      208.85    135.86 o 
  -5  11  -7      190.37      221.89     96.74 o 
  -3  11  -7      138.08      190.16     98.27 o 
  -1  11  -7      374.49      369.88     95.63 o 
   1  11  -7      133.17      230.44    130.12 o 
   3  11  -7      836.24      810.03     83.48 o 
   5  11  -7      363.54      289.89     85.73 o 
   7  11  -7     1558.65     1392.85    223.12 o 
   9  11  -7      525.36      453.82    156.33 o 
  11  11  -7      613.07      698.98    205.83 o 
 -10  12  -7        3.61      103.33    113.36 o 
  -8  12  -7       61.76       -6.23     86.75 o 
  -6  12  -7       25.24       -9.19     64.74 o 
  -4  12  -7      234.51      333.73     99.73 o 
  -2  12  -7      549.15      395.87    116.49 o 
   0  12  -7      478.72      415.59     65.62 o 
   2  12  -7      285.21      250.62     60.26 o 
   4  12  -7      414.54      436.48     71.26 o 
   6  12  -7       52.09       97.66     85.54 o 
   8  12  -7       79.53       90.74    110.83 o 
  10  12  -7      187.61      483.80    197.46 o 
  12  12  -7      126.86      237.70    415.07 o 
  -9  13  -7       44.84      -45.72    103.97 o 
  -7  13  -7      168.49       79.00    184.21 o 
  -5  13  -7      404.46      322.49    120.03 o 
  -3  13  -7      114.07      118.31     93.64 o 
  -1  13  -7      568.26      637.79    147.50 o 
   1  13  -7      223.15      326.23     71.58 o 
   3  13  -7       32.02      166.00     47.37 o 
   5  13  -7      859.35      843.82     98.74 o 
   7  13  -7      510.94      591.43    140.90 o 
   9  13  -7      310.69      276.83    209.41 o 
  11  13  -7      172.68      206.60    286.37 o 
  -8  14  -7        1.60       71.95     85.41 o 
  -6  14  -7       79.33      -29.82     84.24 o 
  -4  14  -7      194.83       22.91    149.46 o 
  -2  14  -7      230.38       19.82     96.62 o 
   0  14  -7      475.27      572.92    283.75 o 
   2  14  -7       77.78      245.57     87.46 o 
   4  14  -7      735.98      692.68     95.77 o 
   6  14  -7      590.19      571.65    121.04 o 
   8  14  -7      210.03      220.58    196.42 o 
  10  14  -7      476.43      406.56    183.51 o 
  -7  15  -7       53.19      138.83    102.14 o 
  -5  15  -7      169.06      373.17    113.11 o 
  -3  15  -7       62.55      227.11    212.68 o 
  -1  15  -7      190.79      405.69    113.96 o 
   1  15  -7      144.46      120.36    118.65 o 
   3  15  -7      496.57      727.63    110.89 o 
   5  15  -7      557.80      424.86     77.05 o 
   7  15  -7       12.81       43.85     67.85 o 
   9  15  -7      100.70      158.36    338.69 o 
  -8  16  -7       67.88      237.50    146.39 o 
  -6  16  -7      164.95      218.32    120.96 o 
  -4  16  -7      203.49      223.95    109.90 o 
  -2  16  -7      156.81       67.93    158.57 o 
   0  16  -7      289.82      126.22    106.08 o 
   2  16  -7      335.58      444.52    102.04 o 
   4  16  -7      565.30      691.40    114.31 o 
   6  16  -7      649.20      684.68    125.49 o 
   8  16  -7      261.30      520.97    146.38 o 
  10  16  -7       44.75      294.21    157.75 o 
  -7  17  -7       56.55     -124.78    152.34 o 
  -5  17  -7       19.66       49.08    177.84 o 
  -3  17  -7       76.95       13.45    109.48 o 
  -1  17  -7      413.27      428.08    148.67 o 
   1  17  -7      223.47      174.79    229.34 o 
   3  17  -7      364.58      369.16    100.21 o 
   5  17  -7      613.55      687.40    153.51 o 
   7  17  -7       82.01      -61.86    119.29 o 
   9  17  -7      702.06      242.15    239.19 o 
  -4  18  -7      170.24       37.41    109.70 o 
  -2  18  -7      122.03      228.57    141.71 o 
   0  18  -7      104.01      238.91    178.63 o 
   2  18  -7      284.95      393.80    118.08 o 
   4  18  -7        3.41      131.85     93.87 o 
   6  18  -7      180.91      426.46    154.92 o 
   8  18  -7      152.28      131.41    154.95 o 
  -5  19  -7      121.92      230.93    123.30 o 
  -3  19  -7      166.30      183.39    125.08 o 
  -1  19  -7      139.27      217.37    117.08 o 
   3  19  -7      345.14      477.38    131.60 o 
   5  19  -7      187.01      241.56    118.38 o 
   7  19  -7      233.64       61.88     98.55 o 
  -4  20  -7       65.75       41.69    124.57 o 
  -2  20  -7      223.87      -52.21    131.04 o 
   0  20  -7      143.44      240.48    138.94 o 
   2  20  -7      249.83      269.94    109.00 o 
   4  20  -7      301.70      146.16    150.73 o 
   6  20  -7      191.01      -41.08    104.23 o 
  -3  21  -7       84.71      214.48    137.51 o 
  -1  21  -7       90.23       36.51    186.83 o 
   1  21  -7      156.64       63.89    111.69 o 
   3  21  -7       49.80      145.66    103.38 o 
   5  21  -7      148.80      -42.58     91.67 o 
   0  22  -7       63.94     -106.32    106.32 o 
   2  22  -7      103.35      276.72    130.27 o 
 -12   0  -6      156.74      439.92    175.10 o 
 -10   0  -6      141.02      130.97    120.95 o 
  -8   0  -6      998.61      850.29    200.30 o 
  -6   0  -6     1858.34     1607.36    258.11 o 
  -4   0  -6      658.51      575.62     72.61 o 
  -2   0  -6     1680.63     1742.55    152.41 o 
   0   0  -6     3194.58     2909.37    209.98 o 
   2   0  -6    11304.82    11155.17    501.61 o 
   4   0  -6     6418.65     5960.13    537.68 o 
   6   0  -6     3789.85     3804.10    432.51 o 
   8   0  -6      774.00      819.51    221.05 o 
  10   0  -6     5600.92     6211.44    770.33 o 
  12   0  -6      490.47      532.27    222.71 o 
  14   0  -6      192.22      467.39    246.08 o 
 -13   1  -6       45.04      -31.45     97.04 o 
 -11   1  -6       71.82      136.51     82.16 o 
  -9   1  -6      239.80      287.21     90.68 o 
  -7   1  -6      210.27      247.12     80.61 o 
  -5   1  -6      308.04      371.02     68.73 o 
  -3   1  -6       90.98      120.18     30.90 o 
  -1   1  -6     1001.41     1045.05     65.76 o 
   1   1  -6       36.11       68.88     25.64 o 
   3   1  -6     1745.85     1911.13    214.60 o 
   5   1  -6      130.86      293.87     72.43 o 
   7   1  -6      708.29      770.07    127.29 o 
   9   1  -6      679.42      751.05    133.75 o 
  11   1  -6      225.49      295.09    147.98 o 
  13   1  -6        1.54       55.16    103.81 o 
 -12   2  -6       68.86      153.47    185.13 o 
 -10   2  -6       48.54       70.08     91.73 o 
  -8   2  -6       81.53      182.25    202.48 o 
  -6   2  -6      234.30      335.15     56.59 o 
  -4   2  -6      100.91      284.95     80.76 o 
  -2   2  -6      140.82      227.02     33.46 o 
   0   2  -6      138.18      178.70     29.00 o 
   2   2  -6       40.39       46.16     26.83 o 
   4   2  -6      179.13      100.56     51.97 o 
   6   2  -6      281.27      285.91     81.98 o 
   8   2  -6      143.21      278.32     98.52 o 
  10   2  -6       13.40       32.90    116.85 o 
  12   2  -6       38.01      158.92    248.74 o 
  14   2  -6       30.03      348.97    204.48 o 
 -13   3  -6       54.02       46.22     96.78 o 
 -11   3  -6      111.83      215.96    117.85 o 
  -9   3  -6      307.34      355.69    107.56 o 
  -7   3  -6      717.50      561.82    113.44 o 
  -5   3  -6     1197.07     1428.47    114.10 o 
  -3   3  -6     1002.09      926.69     81.26 o 
  -1   3  -6     1352.17     1394.75     80.99 o 
   1   3  -6     3356.90     3342.51    128.44 o 
   3   3  -6    10882.50    10437.46    631.27 o 
   5   3  -6     3685.20     3154.06    256.29 o 
   7   3  -6     2492.89     2826.17    294.69 o 
   9   3  -6     1783.64     1622.92    207.18 o 
  11   3  -6     2195.01     2405.61    301.72 o 
  13   3  -6     1027.42      700.78    191.06 o 
 -12   4  -6      136.25      287.37    152.64 o 
 -10   4  -6       80.96      150.65    106.36 o 
  -8   4  -6      364.89      335.42    101.44 o 
  -6   4  -6       37.90       74.18     39.61 o 
  -4   4  -6       99.26       93.69     50.51 o 
  -2   4  -6      171.65      247.15     40.08 o 
   0   4  -6      322.43      357.19     50.77 o 
   2   4  -6      435.15      439.33     60.80 o 
   4   4  -6      907.39      742.36    127.05 o 
   6   4  -6      703.12      724.13    113.54 o 
   8   4  -6     1741.54     1606.97    198.57 o 
  10   4  -6      264.33      512.20    112.20 o 
  12   4  -6      102.48      172.24    102.83 o 
  14   4  -6       62.93       63.96    109.55 o 
 -11   5  -6       17.70        3.61     96.21 o 
  -9   5  -6       22.09       94.24    173.66 o 
  -7   5  -6      212.64      327.50     86.97 o 
  -5   5  -6      472.37      449.15     67.73 o 
  -3   5  -6     1260.35     1084.41     99.43 o 
  -1   5  -6      157.22      221.14     32.51 o 
   1   5  -6      221.18      206.29     76.03 o 
   3   5  -6      571.73      532.13     50.66 o 
   5   5  -6      156.36       47.03     64.14 o 
   7   5  -6      134.66      202.57     80.72 o 
   9   5  -6      473.64      441.53    121.38 o 
  11   5  -6      562.21      775.05    267.27 o 
  13   5  -6       10.17       82.20    117.22 o 
 -12   6  -6       32.42       43.32     94.79 o 
 -10   6  -6       95.07       18.75     80.40 o 
  -8   6  -6      718.20      660.89     88.23 o 
  -6   6  -6      274.55      343.67     92.27 o 
  -4   6  -6     2986.42     3042.11    199.56 o 
  -2   6  -6     1184.32     1204.60     85.63 o 
   0   6  -6     2881.38     3111.85    157.52 o 
   2   6  -6     3656.90     3344.34    158.78 o 
   4   6  -6     4718.97     4108.02    195.67 o 
   6   6  -6     1367.11     1491.45    244.90 o 
   8   6  -6     3834.53     4305.82    374.99 o 
  10   6  -6     1210.62     1292.56    206.71 o 
  12   6  -6      721.04      955.52    204.91 o 
  14   6  -6      761.19      901.81    255.88 o 
 -11   7  -6       42.22      184.20    190.18 o 
  -9   7  -6       90.02       98.35     98.37 o 
  -7   7  -6      111.77      296.91     64.17 o 
  -5   7  -6      332.51      286.22     66.44 o 
  -3   7  -6      727.65      666.34     79.36 o 
  -1   7  -6       45.45      -26.02     26.02 o 
   1   7  -6      247.53      280.35     42.00 o 
   3   7  -6      150.26      210.35     66.74 o 
   5   7  -6     1520.42     1527.58    101.18 o 
   7   7  -6      122.92      184.02    102.90 o 
   9   7  -6      358.48      528.36    130.42 o 
  11   7  -6      115.15      149.66     93.69 o 
  13   7  -6       28.69      113.19    128.51 o 
 -12   8  -6       25.87       87.97    260.25 o 
 -10   8  -6       25.14      143.43     92.92 o 
  -8   8  -6       34.64       -8.79     80.22 o 
  -6   8  -6      193.28      155.65     90.21 o 
  -4   8  -6        6.78      -21.72     89.69 o 
  -2   8  -6      351.85      454.17     67.43 o 
   0   8  -6      286.73      349.93     48.17 o 
   2   8  -6      298.29      346.66     56.19 o 
   4   8  -6      742.93      824.95     85.99 o 
   6   8  -6      182.86      337.82     84.18 o 
   8   8  -6      309.82      379.86    107.82 o 
  10   8  -6       38.95      292.47    183.21 o 
  12   8  -6       63.38      -49.97    141.18 o 
  14   8  -6       10.90      -10.00    144.03 o 
 -11   9  -6       58.55      106.69     86.92 o 
  -9   9  -6       82.97      107.03    132.99 o 
  -7   9  -6      672.87      694.95    165.32 o 
  -5   9  -6     1010.85      918.70    137.07 o 
  -3   9  -6     1100.89     1193.93    142.18 o 
  -1   9  -6      148.81      228.72     39.28 o 
   1   9  -6     3043.57     3194.70    165.38 o 
   3   9  -6     2929.67     3054.60    167.01 o 
   5   9  -6     2449.33     2610.11    151.30 o 
   7   9  -6     3151.83     2752.50    318.80 o 
   9   9  -6      814.12      798.35    197.73 o 
  11   9  -6      820.36     1183.15    219.45 o 
  13   9  -6      551.77      537.53    224.76 o 
 -10  10  -6       37.19      163.24    214.03 o 
  -8  10  -6       15.82       47.60     88.60 o 
  -6  10  -6      287.72      384.35     99.50 o 
  -4  10  -6      296.33      183.32     84.83 o 
  -2  10  -6      587.74      664.17    102.36 o 
   0  10  -6        4.87      -23.86     43.69 o 
   2  10  -6       56.49      296.58     78.47 o 
   4  10  -6       87.40      287.32     85.44 o 
   6  10  -6      245.10      289.57     71.28 o 
   8  10  -6      520.00      855.72    148.81 o 
  10  10  -6       41.55      137.51    123.65 o 
  12  10  -6       99.05       88.33    166.55 o 
 -11  11  -6       16.90      488.67    189.75 o 
  -9  11  -6       30.35      -42.00     60.12 o 
  -7  11  -6       76.97      100.47    181.90 o 
  -5  11  -6      184.87      322.13     90.24 o 
  -3  11  -6      135.48       99.50     96.66 o 
  -1  11  -6      374.82      511.13    101.91 o 
   1  11  -6      915.37      980.38     79.53 o 
   3  11  -6      293.78      341.94     56.98 o 
   5  11  -6      487.92      458.90     63.26 o 
   7  11  -6      144.59      127.62     86.13 o 
   9  11  -6      114.32      183.99    180.72 o 
  11  11  -6        2.66      -18.57    133.50 o 
  13  11  -6        2.15      -52.93    114.51 o 
 -10  12  -6       52.27      299.88    174.92 o 
  -8  12  -6       96.06      359.16    143.62 o 
  -6  12  -6      683.54      633.39    142.19 o 
  -4  12  -6      102.11       13.38     90.64 o 
  -2  12  -6      193.12       70.43     66.91 o 
   0  12  -6      187.39      200.76     50.16 o 
   2  12  -6      325.27      373.20     76.74 o 
   4  12  -6     2678.54     2740.30    167.04 o 
   6  12  -6     3128.64     3074.53    197.85 o 
   8  12  -6     1262.23     1107.42    187.46 o 
  10  12  -6      983.17     1236.89    206.92 o 
  12  12  -6      579.49      588.30    207.02 o 
 -11  13  -6       28.25       99.41    163.33 o 
  -9  13  -6        7.82       28.94    102.15 o 
  -7  13  -6       46.87       -6.38    123.08 o 
  -5  13  -6      128.11      109.62    246.47 o 
  -3  13  -6      431.98      441.32    115.36 o 
  -1  13  -6      942.22     1068.64    144.07 o 
   1  13  -6       71.12      121.76     63.63 o 
   3  13  -6      613.01      715.80     98.16 o 
   5  13  -6      170.81      174.48     53.56 o 
   7  13  -6       89.96      299.43    105.77 o 
   9  13  -6      182.86      -40.31    105.29 o 
  11  13  -6       34.02      171.35    121.73 o 
 -10  14  -6        9.18      171.13    245.42 o 
  -8  14  -6        2.04      -95.31    130.80 o 
  -6  14  -6        9.96      -25.98     82.62 o 
  -4  14  -6       91.45       76.91     92.08 o 
  -2  14  -6      230.61      174.95    147.15 o 
   0  14  -6      641.49      570.08    113.64 o 
   2  14  -6      163.98      260.62     45.80 o 
   4  14  -6       57.99       69.43     69.52 o 
   6  14  -6      108.92      226.10     71.59 o 
   8  14  -6      266.16      484.02    115.88 o 
  10  14  -6      191.78      495.93    139.51 o 
  12  14  -6       62.76      311.26    205.31 o 
  -9  15  -6       55.51       90.78    203.13 o 
  -7  15  -6       39.96       93.75    106.73 o 
  -5  15  -6      305.24      313.86    107.15 o 
  -3  15  -6       88.10      156.99    230.16 o 
  -1  15  -6     1109.46     1420.98    180.92 o 
   1  15  -6      439.83      516.15    162.33 o 
   3  15  -6      327.14      295.53     59.59 o 
   5  15  -6     1361.35     1408.13    125.91 o 
   7  15  -6      364.08      554.50    109.28 o 
   9  15  -6      658.87      738.71    176.79 o 
  11  15  -6      235.98      282.54    366.37 o 
  -8  16  -6       17.51      166.28    196.68 o 
  -6  16  -6       27.59      -21.43     80.05 o 
  -4  16  -6       54.64      342.35    132.20 o 
  -2  16  -6      182.42      269.89     85.06 o 
   0  16  -6     1255.25     1464.24    310.87 o 
   2  16  -6      146.95       93.14     58.50 o 
   4  16  -6      285.79      374.15     74.55 o 
   6  16  -6      103.23      142.76     96.41 o 
   8  16  -6       69.09      122.47     93.50 o 
  10  16  -6      133.34      163.59    194.46 o 
  -9  17  -6        7.93      -24.15    165.16 o 
  -7  17  -6       11.91      102.20     82.54 o 
  -5  17  -6       18.07       56.41     72.90 o 
  -3  17  -6       76.47       40.42    110.61 o 
  -1  17  -6      167.87      273.63    106.12 o 
   1  17  -6      435.24      382.17    118.23 o 
   3  17  -6      278.24      314.68    155.85 o 
   5  17  -6       27.49       55.38     60.98 o 
   7  17  -6       61.50      -42.01     63.54 o 
   9  17  -6        3.95      119.87    112.11 o 
  -8  18  -6       20.07      -92.61    160.36 o 
  -6  18  -6       59.83       54.19     86.99 o 
  -4  18  -6       27.95      -58.53     76.17 o 
  -2  18  -6      330.66      618.96    136.15 o 
   0  18  -6      641.95      713.48    160.72 o 
   2  18  -6      534.64      647.05    151.38 o 
   4  18  -6      298.65      216.81     84.44 o 
   6  18  -6      187.06      352.07    109.65 o 
   8  18  -6      241.48      199.39    124.77 o 
  -7  19  -6       13.24      -56.07    128.18 o 
  -5  19  -6       18.74      116.63    107.25 o 
  -3  19  -6       55.17      128.70    191.71 o 
  -1  19  -6      264.41      235.39    108.18 o 
   1  19  -6       80.09      -34.35     77.49 o 
   3  19  -6       80.61       39.62     83.00 o 
   5  19  -6      161.78      246.22    141.46 o 
   7  19  -6      267.67      366.36    144.03 o 
  -6  20  -6       11.14      110.47    113.07 o 
  -4  20  -6       57.97       42.36     98.21 o 
  -2  20  -6        9.12      -38.67     69.40 o 
   0  20  -6       45.02      -15.28    118.46 o 
   2  20  -6      213.99      -34.05    101.09 o 
   4  20  -6       31.29      271.30    169.01 o 
   6  20  -6       89.25      395.94    122.87 o 
   8  20  -6       90.71      427.63    235.53 o 
  -5  21  -6       36.79       -0.37    200.39 o 
  -3  21  -6      118.00      191.75    150.29 o 
  -1  21  -6       96.27      310.15    115.07 o 
   1  21  -6      293.63      426.77    151.41 o 
   3  21  -6      217.89      140.51    120.77 o 
   5  21  -6      155.36      230.46     90.22 o 
   7  21  -6      241.43      574.65    255.85 o 
  -4  22  -6       38.66     1022.11    730.04 o 
  -2  22  -6       57.20      112.28    231.60 o 
   0  22  -6      152.61       31.23    117.64 o 
   2  22  -6       95.69      347.27    148.51 o 
   4  22  -6       35.04      149.69    130.71 o 
   6  22  -6      280.33      602.03    269.80 o 
  -3  23  -6       24.90      108.70    137.75 o 
  -1  23  -6        9.73       19.38     86.24 o 
   1  23  -6       28.34      -31.34    135.84 o 
   3  23  -6      145.84      149.25    112.93 o 
 -13   1  -5       56.80      -91.52     91.52 o 
 -11   1  -5      188.97      -63.02     63.02 o 
  -9   1  -5       69.86      360.51     99.93 o 
  -7   1  -5      386.90      244.29     52.46 o 
  -5   1  -5      555.40      550.98    130.36 o 
  -3   1  -5     1221.28     1138.85     59.44 o 
  -1   1  -5     3496.49     3604.25    129.17 o 
   1   1  -5      533.56      533.84     50.81 o 
   3   1  -5     1758.44     1842.37    191.27 o 
   5   1  -5     2414.22     2468.76    186.71 o 
   7   1  -5      808.45      834.43    112.56 o 
   9   1  -5      412.32      362.16    185.39 o 
  11   1  -5     1294.77     1278.22    201.70 o 
  13   1  -5       12.71      162.18    140.39 o 
  15   1  -5      102.72      159.01    175.10 o 
 -14   2  -5        4.41      207.71    179.37 o 
 -12   2  -5      249.10      211.55    103.87 o 
 -10   2  -5       48.46      123.22    183.86 o 
  -8   2  -5      232.21      230.20     62.89 o 
  -6   2  -5      884.78      714.03     75.94 o 
  -4   2  -5     2013.09     2025.07     87.46 o 
  -2   2  -5     1957.61     1967.36     86.53 o 
   0   2  -5     3462.19     3605.58    123.69 o 
   2   2  -5      946.59      898.30     48.17 o 
   4   2  -5     8501.50     8701.19    937.71 o 
   6   2  -5     2402.83     2374.64    211.33 o 
   8   2  -5      838.87      934.77    139.93 o 
  10   2  -5     3734.79     3867.08    338.34 o 
  12   2  -5      915.89     1050.66    189.41 o 
  14   2  -5      357.38      301.08    154.26 o 
 -13   3  -5        0.83       60.82     87.51 o 
 -11   3  -5      110.97      106.40     89.01 o 
  -9   3  -5      132.07       31.39     58.60 o 
  -7   3  -5        4.26      -31.47     48.90 o 
  -5   3  -5      126.81      216.76     35.79 o 
  -3   3  -5      255.37      358.11     46.32 o 
  -1   3  -5     1568.89     1729.01     77.40 o 
   1   3  -5     2106.87     2130.05     81.12 o 
   3   3  -5      701.10      673.89     46.49 o 
   5   3  -5      223.12      212.85     68.32 o 
   7   3  -5      977.96     1285.88    155.57 o 
   9   3  -5     1425.57     1190.20    168.01 o 
  11   3  -5       52.79      131.15    230.69 o 
  13   3  -5      101.44      418.44    124.15 o 
  15   3  -5       39.50       92.15    168.91 o 
 -12   4  -5        0.92      151.33    116.24 o 
 -10   4  -5       81.46      149.91     77.48 o 
  -8   4  -5       40.83       60.89     38.55 o 
  -6   4  -5      370.88      440.15     73.92 o 
  -4   4  -5     1510.67     1528.13    100.83 o 
  -2   4  -5      938.82      871.17     61.56 o 
   0   4  -5      283.36      334.71     32.86 o 
   2   4  -5     1240.46     1326.71     71.28 o 
   4   4  -5      712.99      762.10     53.33 o 
   6   4  -5      192.50      301.35     76.36 o 
   8   4  -5      792.38      833.71    188.92 o 
  10   4  -5      729.26      865.39    162.83 o 
  12   4  -5     1618.01     1521.47    254.38 o 
  14   4  -5      485.64      299.75    352.07 o 
 -13   5  -5       70.73      129.83    225.59 o 
 -11   5  -5      202.81      193.92    101.00 o 
  -9   5  -5      158.00       27.55     46.08 o 
  -7   5  -5      506.29      430.66     64.10 o 
  -5   5  -5      809.31      826.69     81.87 o 
  -3   5  -5     3005.46     2857.10    161.86 o 
  -1   5  -5     2162.01     2074.77     90.92 o 
   1   5  -5     5428.18     5395.93    197.21 o 
   3   5  -5    11434.58    11001.14    361.40 o 
   5   5  -5     1535.03     1381.35     70.22 o 
   7   5  -5     3782.38     4120.62    318.59 o 
   9   5  -5      773.87      767.47    171.57 o 
  11   5  -5     1893.16     1777.51    240.80 o 
  13   5  -5      476.47      539.42    157.56 o 
  15   5  -5      208.46      443.56    267.14 o 
 -12   6  -5       22.13        0.38     80.84 o 
 -10   6  -5       31.08      -27.28     52.50 o 
  -8   6  -5        8.86       76.36    145.93 o 
  -6   6  -5      386.80      280.10     56.97 o 
  -4   6  -5      676.93      587.07     86.19 o 
  -2   6  -5       22.74       37.14     23.02 o 
   0   6  -5     1479.69     1509.98     83.45 o 
   2   6  -5      916.05      858.60     61.65 o 
   4   6  -5      665.11      626.16     50.42 o 
   6   6  -5      898.33     1113.90    141.04 o 
   8   6  -5      522.46      549.75    158.92 o 
  10   6  -5      191.67      527.86    145.36 o 
  12   6  -5       19.41       33.42    105.35 o 
  14   6  -5       78.64      -34.17     98.71 o 
 -13   7  -5       26.60        3.30     98.60 o 
 -11   7  -5       20.54      183.70    105.22 o 
  -9   7  -5       79.77       11.15     43.88 o 
  -7   7  -5        5.11       51.20     49.36 o 
  -5   7  -5      245.81      263.92     58.03 o 
  -3   7  -5      426.42      437.68     59.72 o 
  -1   7  -5      115.00      200.45     36.46 o 
   1   7  -5     1201.82     1216.03     73.77 o 
   3   7  -5      591.92      654.34     51.59 o 
   5   7  -5      624.52      519.95     88.15 o 
   7   7  -5      728.48      933.86    124.77 o 
   9   7  -5      585.36      676.53    128.64 o 
  11   7  -5     1239.25     1595.95    232.45 o 
  13   7  -5      466.12      585.32    166.85 o 
 -12   8  -5       59.72      -44.63    103.87 o 
 -10   8  -5      401.67      471.49    102.95 o 
  -8   8  -5      718.81      677.39    130.68 o 
  -6   8  -5      988.00      859.58    103.64 o 
  -4   8  -5     3711.86     3628.32    210.89 o 
  -2   8  -5     2343.67     2672.45    203.47 o 
   0   8  -5     3578.30     3900.33    214.17 o 
   2   8  -5     3445.41     3636.77    162.69 o 
   4   8  -5     2624.12     2641.02    129.15 o 
   6   8  -5      952.45      990.83     76.54 o 
   8   8  -5     3456.93     3489.27    457.67 o 
  10   8  -5      827.41      710.51    232.04 o 
  12   8  -5      753.93      930.87    195.06 o 
  14   8  -5      227.95      215.06    150.97 o 
 -13   9  -5        2.35      464.60    204.14 o 
 -11   9  -5       18.13      -65.77     73.70 o 
  -9   9  -5      287.75      431.02     96.99 o 
  -7   9  -5      324.91      369.94     72.20 o 
  -5   9  -5     1501.71     1346.09    158.41 o 
  -3   9  -5        9.28        4.92     44.77 o 
  -1   9  -5     1573.67     1728.59    107.09 o 
   1   9  -5     2703.65     2920.45    151.50 o 
   3   9  -5      716.46      868.54     80.41 o 
   5   9  -5      196.84      243.84     84.38 o 
   7   9  -5      490.65      519.80     63.95 o 
   9   9  -5      372.03      436.79    106.92 o 
  11   9  -5      141.91      287.60    300.84 o 
  13   9  -5        2.66      -19.01    141.79 o 
 -12  10  -5       51.76     -122.52    142.40 o 
 -10  10  -5       49.27      180.60    105.48 o 
  -8  10  -5      114.08      154.10    165.51 o 
  -6  10  -5       79.27       97.43     60.79 o 
  -4  10  -5      323.63      358.43    221.58 o 
  -2  10  -5       62.14       39.30     59.07 o 
   0  10  -5      567.81      682.22     59.86 o 
   2  10  -5     2158.50     2176.56    121.22 o 
   4  10  -5     1422.94     1327.04     94.37 o 
   6  10  -5      734.84      875.28     77.28 o 
   8  10  -5       56.75      286.41     83.76 o 
  10  10  -5      425.21      394.15    132.85 o 
  12  10  -5      396.92      524.26    165.19 o 
  14  10  -5      145.30      386.24    181.99 o 
 -11  11  -5      155.70      295.53    113.50 o 
  -9  11  -5      278.62      239.90     97.14 o 
  -7  11  -5     1006.18     1133.53    427.85 o 
  -5  11  -5      643.90      648.42    114.52 o 
  -3  11  -5     1167.00     1241.93    148.55 o 
  -1  11  -5     1219.11     1194.76     97.33 o 
   1  11  -5     3837.75     3864.40    180.16 o 
   3  11  -5     2868.77     3083.82    159.21 o 
   5  11  -5     3520.65     3768.08    201.27 o 
   7  11  -5     1546.18     1327.16    112.33 o 
   9  11  -5     1249.54     1104.37    220.01 o 
  11  11  -5      921.17      959.96    236.49 o 
  13  11  -5      644.83      994.32    226.77 o 
 -12  12  -5       11.95       -8.93    121.23 o 
 -10  12  -5       26.37     -137.86    137.86 o 
  -8  12  -5       61.86      253.42    383.94 o 
  -6  12  -5       91.93       37.14    176.84 o 
  -4  12  -5      450.06      457.23     97.50 o 
  -2  12  -5      344.11      294.47    122.43 o 
   0  12  -5      907.19      930.49    110.87 o 
   2  12  -5      223.99      285.95     47.94 o 
   4  12  -5      196.08      180.41     45.53 o 
   6  12  -5      342.89      338.91     55.76 o 
   8  12  -5      499.44      495.20    117.13 o 
  10  12  -5      142.42      227.53    101.95 o 
  12  12  -5      249.87      378.20    170.74 o 
 -11  13  -5        0.11        2.70    124.96 o 
  -9  13  -5       34.87        2.75     83.94 o 
  -7  13  -5       10.65      182.08     86.30 o 
  -5  13  -5      121.18      248.40     76.86 o 
  -3  13  -5      469.14      559.19     97.60 o 
   1  13  -5      201.97      252.93     52.13 o 
   3  13  -5      549.03      595.42     65.76 o 
   5  13  -5     1655.92     1468.09    118.97 o 
   7  13  -5      531.62      694.40     75.63 o 
   9  13  -5     1064.96      917.83    173.23 o 
  11  13  -5      212.37      260.95    277.91 o 
  13  13  -5      309.89      518.91    203.77 o 
 -10  14  -5       65.62      112.72    113.69 o 
  -8  14  -5      336.91      461.92    122.53 o 
  -6  14  -5     1233.09     1112.01    220.09 o 
  -4  14  -5     1267.21     1428.80    247.21 o 
  -2  14  -5     1048.61      992.28    286.98 o 
   0  14  -5     2400.69     2323.41    209.06 o 
   2  14  -5     1187.06     1309.83     95.59 o 
   4  14  -5     3538.78     4122.71    324.54 o 
   6  14  -5     1443.20     1599.57    139.46 o 
   8  14  -5      568.89      516.05    114.85 o 
  10  14  -5      750.54      716.59    171.52 o 
  12  14  -5      352.08      182.05    284.58 o 
 -11  15  -5       21.37      439.26    150.73 o 
  -9  15  -5        9.81      -74.48    106.35 o 
  -7  15  -5       36.18       79.91    140.92 o 
  -5  15  -5      106.30       47.82     74.33 o 
  -3  15  -5      251.74      443.40    107.37 o 
  -1  15  -5       66.89      134.64     69.24 o 
   1  15  -5     1097.85     1244.89    171.09 o 
   3  15  -5      261.55      376.91     73.78 o 
   5  15  -5      122.71      168.48     50.30 o 
   7  15  -5      258.28      271.39     81.95 o 
   9  15  -5      245.17      403.28    124.23 o 
  11  15  -5       97.62      262.54    260.73 o 
 -10  16  -5       19.22       -9.05    101.60 o 
  -8  16  -5        8.99      -54.13    106.85 o 
  -6  16  -5        8.09      349.22    105.86 o 
  -4  16  -5      226.27      170.35    162.11 o 
  -2  16  -5      197.29      422.08     92.96 o 
   0  16  -5      316.44      158.83    194.11 o 
   2  16  -5      208.81      226.76     79.38 o 
   4  16  -5       42.68       46.58     64.27 o 
   6  16  -5      222.73      249.22     63.12 o 
   8  16  -5      441.23      389.55    144.69 o 
  10  16  -5      230.67      684.11    198.82 o 
  12  16  -5       72.32      307.47    226.81 o 
  -9  17  -5      145.01       93.24    109.20 o 
  -7  17  -5      145.52      117.05    119.67 o 
  -5  17  -5      524.34      664.81    186.78 o 
  -3  17  -5     1143.51     1167.92    171.50 o 
  -1  17  -5     2038.95     1733.24    206.27 o 
   1  17  -5     1282.70     1433.41    190.17 o 
   3  17  -5      411.22      606.43    104.35 o 
   5  17  -5      358.01      338.25     66.59 o 
   7  17  -5      799.86      793.37    101.14 o 
   9  17  -5      646.98      642.23    149.16 o 
  11  17  -5      345.89      318.80    215.91 o 
  -8  18  -5        6.19      196.64    131.50 o 
  -6  18  -5       29.13      -64.17     76.48 o 
  -4  18  -5      158.48      246.90    117.17 o 
  -2  18  -5      229.08      173.93    117.72 o 
   0  18  -5       94.44      324.21    138.47 o 
   2  18  -5      392.79      644.97    137.21 o 
   4  18  -5       93.78       -3.08     61.05 o 
   6  18  -5       13.96       43.50     82.36 o 
   8  18  -5      138.44      202.48     97.50 o 
  10  18  -5       84.51      234.48    209.72 o 
  -9  19  -5        7.73      255.41    179.37 o 
  -7  19  -5        0.15       30.19    161.49 o 
  -5  19  -5       21.25      -81.19     81.19 o 
  -3  19  -5       74.76      -25.96    114.76 o 
  -1  19  -5      264.82      229.04    103.91 o 
   1  19  -5      363.80      558.30    131.68 o 
   3  19  -5       67.44       36.61     91.04 o 
   5  19  -5      265.91      442.46     92.46 o 
   7  19  -5      310.76      244.59     79.13 o 
   9  19  -5      266.06      416.82    207.36 o 
  -8  20  -5       80.45       -9.59    200.82 o 
  -6  20  -5      186.29      229.24    111.81 o 
  -4  20  -5      410.27      390.41    133.38 o 
  -2  20  -5      484.87      493.81    133.94 o 
   0  20  -5      804.08      883.56    191.80 o 
   2  20  -5      638.64      841.98    172.68 o 
   4  20  -5      553.00      530.42    114.83 o 
   6  20  -5      612.06      495.24    108.12 o 
   8  20  -5      526.11      459.11    207.62 o 
  -7  21  -5       19.16      742.25    252.88 o 
  -5  21  -5       26.04      110.29     89.92 o 
  -3  21  -5       24.96       11.56     77.18 o 
  -1  21  -5       61.88      211.96    105.04 o 
   1  21  -5        7.54      -18.45     89.95 o 
   3  21  -5       88.63      195.84    121.95 o 
   5  21  -5        3.06     -108.30    113.53 o 
   7  21  -5      127.41      380.89    173.96 o 
  -6  22  -5        3.78      171.96    111.25 o 
  -4  22  -5       23.84       63.85    104.30 o 
  -2  22  -5       88.46       73.88     91.16 o 
   0  22  -5      139.44      178.86    122.66 o 
   2  22  -5      392.72      780.40    184.92 o 
   4  22  -5      186.76      274.49    115.49 o 
   6  22  -5      227.15      297.70    134.43 o 
   8  22  -5       71.05      210.85    190.62 o 
  -5  23  -5      246.59      112.02    107.64 o 
  -3  23  -5      318.64      338.55    143.69 o 
  -1  23  -5      548.45      684.92    339.38 o 
   1  23  -5      389.80      410.78    146.39 o 
   3  23  -5      357.45      302.22    219.96 o 
   5  23  -5      139.61      -20.76    131.52 o 
  -2  24  -5       54.12       27.16     98.32 o 
   0  24  -5       84.56       26.82    110.74 o 
   2  24  -5        7.21      101.48    147.41 o 
   4  24  -5       19.16       39.45    103.58 o 
  -1  25  -5       24.18      126.60    131.55 o 
   1  25  -5       74.64       56.19    117.89 o 
 -14   0  -4       66.04      141.09    139.78 o 
 -12   0  -4      348.23      461.20    177.45 o 
 -10   0  -4      442.97      800.85    163.67 o 
  -8   0  -4     1893.52     2071.20    444.46 o 
  -6   0  -4      984.18      970.99    358.52 o 
  -4   0  -4     7669.12     8013.75   1013.05 o 
  -2   0  -4     2365.07     2503.18    105.25 o 
   0   0  -4     5730.77     6346.94    330.82 o 
   2   0  -4     1855.81     1801.75     84.22 o 
   4   0  -4    26940.40    28587.08   1867.30 o 
   6   0  -4     3560.68     3487.05    319.68 o 
   8   0  -4      989.42     1157.67    189.49 o 
  10   0  -4     2311.06     2540.66    346.10 o 
  12   0  -4      555.76      704.58    193.76 o 
  14   0  -4      279.12      -53.72    148.68 o 
  16   0  -4      129.40     -173.44    207.27 o 
 -13   1  -4        2.11       84.75    128.01 o 
  -9   1  -4      163.55      263.66     66.64 o 
  -7   1  -4      367.39      373.04     33.66 o 
  -5   1  -4     2104.16     1945.12    134.27 o 
  -3   1  -4      906.62      839.45     40.29 o 
  -1   1  -4      311.30      286.44     21.52 o 
   1   1  -4       42.83       39.67     18.02 o 
   3   1  -4     2290.85     2166.63    199.95 o 
   5   1  -4     4022.40     4069.71    262.19 o 
   7   1  -4     1020.29      911.33    121.02 o 
   9   1  -4     3807.78     4228.76    336.12 o 
  11   1  -4      977.62     1124.23    170.29 o 
  13   1  -4      811.34      648.31    159.84 o 
  15   1  -4      124.68      318.38    146.15 o 
 -14   2  -4       27.62       98.69     85.50 o 
 -12   2  -4       33.99      -23.05     72.30 o 
 -10   2  -4      121.72      160.22    123.35 o 
  -8   2  -4      138.20      176.22     56.91 o 
  -6   2  -4      882.75      696.18     83.87 o 
  -4   2  -4      674.04      678.26     35.16 o 
  -2   2  -4     3686.81     3745.47    135.65 o 
   0   2  -4     1341.95     1371.30     54.93 o 
   2   2  -4      996.64     1027.86     47.68 o 
   4   2  -4     3415.85     3348.07    207.81 o 
   6   2  -4     1824.42     1710.20    149.06 o 
   8   2  -4     1072.54     1324.68    192.63 o 
  10   2  -4      825.89      670.22    133.35 o 
  12   2  -4     1080.93      882.60    168.14 o 
  14   2  -4      131.62       35.93    105.19 o 
 -13   3  -4       84.36       91.88    102.15 o 
 -11   3  -4      572.45      597.99     90.36 o 
  -9   3  -4      521.13      469.07     82.69 o 
  -7   3  -4     2719.40     2856.21    162.96 o 
  -5   3  -4     2548.64     2282.11    172.46 o 
  -3   3  -4     3320.76     3675.16    157.15 o 
  -1   3  -4      370.65      430.31     31.92 o 
   1   3  -4     1639.62     1569.75     57.09 o 
   3   3  -4     4240.97     3417.19    184.61 o 
   5   3  -4     4398.82     4218.26    265.26 o 
   7   3  -4     2217.91     2406.24    189.29 o 
   9   3  -4      238.27      184.43    260.90 o 
  11   3  -4     3002.55     2970.03    313.54 o 
  13   3  -4      542.83      543.63    266.88 o 
  15   3  -4      233.15      393.27    207.19 o 
 -14   4  -4       10.73     -141.79    141.79 o 
 -12   4  -4       17.85       13.09     64.41 o 
 -10   4  -4       32.80      114.81     46.23 o 
  -8   4  -4      342.47      334.10     57.09 o 
  -6   4  -4     2410.79     2537.53    149.75 o 
  -4   4  -4       53.86      129.13     40.74 o 
  -2   4  -4     6332.26     6289.51    209.13 o 
   0   4  -4     4567.11     4659.87    179.49 o 
   2   4  -4     1424.19     1456.86     66.46 o 
   4   4  -4     4551.44     4753.22    201.11 o 
   6   4  -4      801.77      694.12     58.16 o 
   8   4  -4     1326.63     1410.35    156.78 o 
  10   4  -4     1460.29     1681.27    208.87 o 
  12   4  -4     1467.71     1573.75    226.17 o 
  14   4  -4      150.94      116.52    215.08 o 
 -13   5  -4        6.01       47.45     89.20 o 
 -11   5  -4       55.91      139.41     93.33 o 
  -9   5  -4       46.81      111.12     51.25 o 
  -7   5  -4      776.33      807.94     85.15 o 
  -5   5  -4      529.19      487.14     61.57 o 
  -3   5  -4     5358.24     5354.98    226.33 o 
  -1   5  -4     1180.00     1226.97     57.08 o 
   1   5  -4     3710.36     3875.04    156.60 o 
   3   5  -4      496.38      500.90     36.73 o 
   5   5  -4      690.27      595.44     61.71 o 
   7   5  -4     1872.90     2036.59    177.39 o 
   9   5  -4     1832.42     2154.27    228.35 o 
  11   5  -4     1807.85     2126.95    249.48 o 
  13   5  -4      644.57      656.82    196.29 o 
  15   5  -4      140.44      207.27    348.02 o 
 -14   6  -4      114.72       -2.55    108.02 o 
 -12   6  -4      187.07      334.87     92.94 o 
 -10   6  -4      712.46      814.61    105.49 o 
  -8   6  -4      235.27      258.85     52.36 o 
  -6   6  -4     1914.01     2133.66    161.50 o 
  -4   6  -4     4270.03     4611.90    226.20 o 
  -2   6  -4     3853.70     4316.75    203.85 o 
   0   6  -4      782.10      767.80     47.15 o 
   2   6  -4     5418.27     5498.75    187.93 o 
   4   6  -4     5485.88     6003.42    209.84 o 
   6   6  -4     2748.30     2606.02    261.92 o 
   8   6  -4     1806.18     2099.31    196.72 o 
  10   6  -4      539.68      417.40    127.00 o 
  12   6  -4      585.74      851.25    188.00 o 
  14   6  -4      255.29      426.22    138.00 o 
 -13   7  -4       46.68      122.49    104.74 o 
 -11   7  -4       96.92        9.98     53.87 o 
  -9   7  -4       30.11      128.01     83.08 o 
  -7   7  -4     1718.32     1725.65    136.83 o 
  -5   7  -4      424.18      336.36     74.95 o 
  -3   7  -4     5333.78     5782.35    270.72 o 
  -1   7  -4     1562.78     1655.41    184.94 o 
   1   7  -4     2150.22     2346.45     99.30 o 
   3   7  -4      170.70      194.72     29.27 o 
   5   7  -4     2331.70     2173.58    113.31 o 
   7   7  -4     2374.95     2433.39    142.15 o 
   9   7  -4     1555.84     1650.19    204.02 o 
  11   7  -4      636.11      806.32    343.39 o 
  13   7  -4      195.84      372.77    130.52 o 
  15   7  -4       80.57      -72.81    129.93 o 
 -14   8  -4        7.87     -144.32    160.54 o 
 -12   8  -4        3.36      -14.84     62.96 o 
 -10   8  -4      472.16      678.11    127.46 o 
  -8   8  -4      331.37      317.35     64.98 o 
  -6   8  -4      591.15      621.89     80.19 o 
  -4   8  -4     1488.95     1652.29    151.55 o 
  -2   8  -4      989.64     1019.26    186.30 o 
   0   8  -4     3649.73     3929.07    190.99 o 
   2   8  -4     1855.76     1966.68     95.73 o 
   4   8  -4      740.89      837.99     57.27 o 
   6   8  -4     1880.08     1932.30    198.47 o 
   8   8  -4      960.33      825.95    169.34 o 
  10   8  -4     1218.39     1420.05    188.05 o 
  12   8  -4      721.67      861.36    188.83 o 
  14   8  -4      140.76      -80.75    125.17 o 
 -13   9  -4      239.33      115.10    143.27 o 
 -11   9  -4      275.39      313.28    118.58 o 
  -9   9  -4      858.99      786.54     99.47 o 
  -7   9  -4     1196.75     1262.68    141.82 o 
  -5   9  -4     1616.08     1824.55    171.75 o 
  -3   9  -4     1536.93     1544.77    138.54 o 
  -1   9  -4     1275.14     1249.90     72.77 o 
   1   9  -4     1000.63     1018.40     64.00 o 
   3   9  -4     5079.14     5419.24    207.49 o 
   5   9  -4     3336.65     3388.75    157.16 o 
   7   9  -4      901.71      860.02     89.23 o 
   9   9  -4      728.53      875.61    121.71 o 
  11   9  -4      212.91       56.94    159.31 o 
  13   9  -4      225.92      -11.57    134.62 o 
  15   9  -4      108.79      -99.58    180.68 o 
 -12  10  -4       30.03      -17.35    125.44 o 
 -10  10  -4       27.70       88.97     65.36 o 
  -8  10  -4       24.96        7.25     61.18 o 
  -6  10  -4      392.28      384.44     87.02 o 
  -4  10  -4      118.00      321.97    195.46 o 
  -2  10  -4     1520.73     1537.20    146.61 o 
   0  10  -4     1324.11     1361.78     78.39 o 
   2  10  -4     2081.13     2067.50    103.71 o 
   4  10  -4     1239.73     1223.70     85.28 o 
   6  10  -4     2332.50     2456.11    137.54 o 
   8  10  -4     2196.91     2316.84    159.46 o 
  10  10  -4      894.66     1022.00    169.56 o 
  12  10  -4      611.17      794.41    293.47 o 
  14  10  -4      132.84       -0.40    198.38 o 
 -13  11  -4        4.20       53.73    191.01 o 
 -11  11  -4       23.15      -16.46    123.21 o 
  -9  11  -4      371.44      395.49    105.96 o 
  -7  11  -4       57.48      145.01    174.05 o 
  -5  11  -4      293.59      508.22    203.26 o 
  -3  11  -4     1001.22     1192.90    240.54 o 
  -1  11  -4      754.57      682.76     78.82 o 
   1  11  -4      629.01      719.40     56.21 o 
   3  11  -4     2172.97     2137.22    113.46 o 
   5  11  -4     1298.95     1292.57     89.14 o 
   7  11  -4     1145.26      962.08    100.82 o 
   9  11  -4      958.14     1037.91    243.19 o 
  11  11  -4      268.13      324.38    289.94 o 
  13  11  -4      125.52      416.51    136.71 o 
 -12  12  -4      167.81      162.42    165.16 o 
 -10  12  -4      262.17      125.35     90.30 o 
  -8  12  -4      844.27      853.75    135.05 o 
  -6  12  -4      700.85      707.67    153.60 o 
  -4  12  -4      639.52      710.81    110.32 o 
  -2  12  -4     1219.41     1292.42    128.91 o 
   0  12  -4     1640.20     1328.41    150.33 o 
   2  12  -4     6293.93     6690.57    274.87 o 
   4  12  -4     3526.96     3304.39    160.67 o 
   6  12  -4     1349.08     1093.06     88.98 o 
   8  12  -4      127.70      246.06     59.34 o 
  10  12  -4      968.61     1042.94    238.67 o 
  12  12  -4      205.87      202.21    125.63 o 
  14  12  -4      246.01      255.65    308.56 o 
 -11  13  -4       13.28      225.85    121.82 o 
  -9  13  -4      262.92      231.69     91.71 o 
  -7  13  -4      214.70       64.74     91.89 o 
  -5  13  -4      481.30      395.65    113.40 o 
  -3  13  -4       35.37      160.88    121.99 o 
  -1  13  -4      454.35      532.51    196.94 o 
   1  13  -4     1912.19     2038.00    136.80 o 
   3  13  -4     1538.49     1327.79     98.93 o 
   5  13  -4      440.98      362.66     58.92 o 
   7  13  -4      535.27      627.97     73.72 o 
   9  13  -4      960.08     1088.61    114.15 o 
  11  13  -4      540.48      666.27    179.12 o 
  13  13  -4      447.72      281.74    276.08 o 
 -12  14  -4       15.02      234.57    205.71 o 
 -10  14  -4       18.06      -12.64     89.73 o 
  -8  14  -4      304.29      294.60    164.76 o 
  -6  14  -4       99.03       39.09     77.61 o 
  -4  14  -4       55.88       33.50    113.84 o 
  -2  14  -4        3.25       13.52     52.84 o 
   0  14  -4      771.30      819.80    143.62 o 
   2  14  -4      208.34      223.53     40.10 o 
   4  14  -4     1709.75     1703.94    135.92 o 
   6  14  -4     1602.34     1629.14    123.01 o 
   8  14  -4      689.18      825.64    110.43 o 
  10  14  -4      891.31      926.21    182.11 o 
  12  14  -4       33.93      167.08    230.73 o 
 -11  15  -4       49.84       62.38     80.52 o 
  -9  15  -4      238.94      106.47     93.32 o 
  -7  15  -4      717.94      738.52    150.14 o 
  -5  15  -4      932.98      909.47    158.05 o 
  -3  15  -4      485.36      324.29     92.60 o 
  -1  15  -4     1023.28     1089.87    392.66 o 
   1  15  -4     2304.64     2232.34    604.56 o 
   3  15  -4     1810.32     1926.55    155.81 o 
   5  15  -4     2719.21     2597.28    157.09 o 
   7  15  -4      128.97      168.35     55.73 o 
   9  15  -4      571.25      532.36     91.88 o 
  11  15  -4      171.23      107.26    186.00 o 
  13  15  -4      122.66      746.69    344.79 o 
 -10  16  -4       21.12       25.31    100.30 o 
  -8  16  -4      181.91      287.86    135.81 o 
  -6  16  -4      341.36      166.02    210.15 o 
  -4  16  -4      722.88      800.49    205.75 o 
  -2  16  -4      230.36       84.85    156.57 o 
   0  16  -4      340.55      308.46     86.99 o 
   2  16  -4      380.28      335.03     57.52 o 
   4  16  -4      233.98      260.33     73.44 o 
   6  16  -4      426.28      434.77     68.41 o 
   8  16  -4      193.55      222.60     97.17 o 
  10  16  -4      269.62      402.33    121.24 o 
  12  16  -4      147.49      297.70    254.54 o 
 -11  17  -4        8.01       82.84    158.36 o 
  -9  17  -4       18.05      -14.69    148.24 o 
  -7  17  -4      153.20      265.89     98.16 o 
  -5  17  -4      243.35      329.82    114.50 o 
  -3  17  -4      516.19      565.56    119.93 o 
  -1  17  -4      504.17      666.23    319.20 o 
   1  17  -4      255.16      271.40     85.38 o 
   3  17  -4      384.21      363.15     57.52 o 
   5  17  -4       84.39       83.39     61.37 o 
   7  17  -4      302.25      312.34     74.66 o 
   9  17  -4      251.23      353.48     88.60 o 
  11  17  -4       51.73      -98.19    183.91 o 
 -10  18  -4      128.05      271.42    178.11 o 
  -8  18  -4       79.82      169.51    125.57 o 
  -6  18  -4      428.84      445.11    147.63 o 
  -4  18  -4      748.15      600.25    147.53 o 
  -2  18  -4      542.55      574.21    132.24 o 
   0  18  -4      445.03      293.30    102.46 o 
   2  18  -4      115.73      285.40    156.66 o 
   4  18  -4      181.32      170.74     70.22 o 
   6  18  -4      354.51      701.12    268.36 o 
   8  18  -4      763.91      917.44    118.51 o 
  10  18  -4      567.32      505.94    284.19 o 
  -9  19  -4       22.07      -31.31    116.20 o 
  -7  19  -4       83.30      -97.05     97.05 o 
  -5  19  -4      172.40      255.08     79.98 o 
  -3  19  -4      232.77      280.41    106.81 o 
  -1  19  -4      244.88      372.95    147.28 o 
   1  19  -4     1084.92     1167.39    179.49 o 
   3  19  -4      410.35      532.17    137.65 o 
   5  19  -4      285.62      297.33     65.48 o 
   7  19  -4      179.70      236.54     61.15 o 
   9  19  -4      268.80      -45.61    139.00 o 
  11  19  -4      123.72     -179.72    195.68 o 
  -8  20  -4        9.17      148.42    323.12 o 
  -6  20  -4       65.16       66.48    140.39 o 
  -4  20  -4      345.01      234.57    211.33 o 
  -2  20  -4      132.95      320.56    107.05 o 
   0  20  -4       30.52       38.55    100.19 o 
   2  20  -4       23.94       84.80     78.50 o 
   4  20  -4       47.15      143.61    160.36 o 
   6  20  -4      355.09      243.72     79.32 o 
   8  20  -4        1.23      182.10    242.29 o 
  10  20  -4       63.31     -135.68    173.44 o 
  -7  21  -4       63.96       50.35    148.94 o 
  -5  21  -4      250.67      356.00    269.14 o 
  -3  21  -4      113.74      384.29    138.60 o 
  -1  21  -4      487.13      301.75    187.83 o 
   1  21  -4      689.05      716.50    164.97 o 
   3  21  -4      470.15      647.98    185.17 o 
   5  21  -4      584.50      465.31    128.66 o 
   7  21  -4      719.68      434.29    140.19 o 
   9  21  -4      480.37      479.51    197.42 o 
  -6  22  -4       75.11        3.49    114.49 o 
  -4  22  -4      198.87      267.92    147.32 o 
  -2  22  -4      130.96      -10.61    103.03 o 
   0  22  -4      460.19      516.56    144.93 o 
   2  22  -4       48.13       28.34    134.29 o 
   4  22  -4      284.35      414.92    130.72 o 
   6  22  -4      173.74      162.86     97.45 o 
   8  22  -4      256.66       73.86    145.97 o 
  -3  23  -4       36.08       22.67    115.80 o 
  -1  23  -4      117.72      247.92    165.11 o 
   1  23  -4       19.56       83.97    125.04 o 
   3  23  -4      189.29      303.50    136.95 o 
   5  23  -4       19.83      166.88     99.10 o 
   7  23  -4       68.24       11.92     80.00 o 
  -4  24  -4      102.38      102.13     82.79 o 
  -2  24  -4      377.98      632.15    226.02 o 
   0  24  -4      165.86      178.79    129.96 o 
   2  24  -4      418.40      598.00    182.39 o 
   4  24  -4      144.87       38.38    108.22 o 
   6  24  -4      512.63      336.97    144.54 o 
  -3  25  -4       34.14      709.29    332.58 o 
  -1  25  -4      279.15      464.48    471.36 o 
   1  25  -4       29.57      160.62    126.42 o 
   3  25  -4      157.83      -13.82    110.72 o 
   5  25  -4       31.37      -28.16     90.42 o 
   0  26  -4        2.12      -66.87    122.39 o 
   2  26  -4       12.36     -143.01    173.18 o 
 -15   1  -3       41.18       88.16     93.78 o 
 -13   1  -3       45.46      149.20     96.40 o 
 -11   1  -3      543.50      534.28     87.42 o 
  -9   1  -3     1249.59     1344.53     92.62 o 
  -7   1  -3      353.56      369.36     32.75 o 
  -5   1  -3     3904.19     3777.45    240.69 o 
  -3   1  -3     3842.62     4359.34    161.93 o 
  -1   1  -3     3771.90     4301.78     96.95 o 
   1   1  -3     8229.97     8205.48    202.41 o 
   3   1  -3     7173.78     6801.90    174.41 o 
   5   1  -3    10546.97    10601.24    502.85 o 
   7   1  -3     7233.30     6828.22    413.67 o 
   9   1  -3     2284.55     2752.60    225.64 o 
  11   1  -3      355.82      471.15    116.36 o 
  13   1  -3     1477.45     1361.41    211.00 o 
  15   1  -3      185.56      439.78    154.00 o 
 -14   2  -3      147.50       12.61    127.05 o 
 -12   2  -3       56.82       19.22     81.71 o 
 -10   2  -3     1121.77     1111.39    117.46 o 
  -8   2  -3      581.90      601.99     71.87 o 
  -6   2  -3     1875.32     1740.27    132.60 o 
  -4   2  -3     1593.74     1587.09    112.39 o 
  -2   2  -3     3164.77     3065.82    116.63 o 
   0   2  -3     2447.93     2506.19     70.22 o 
   2   2  -3      573.87      597.85     26.51 o 
   4   2  -3     1162.93     1320.34     93.45 o 
   6   2  -3     9269.95     9358.84    253.72 o 
   8   2  -3     3161.46     2921.88    332.91 o 
  10   2  -3      704.49      634.73     67.99 o 
  12   2  -3     1409.29     1273.93    206.32 o 
  14   2  -3      338.14      542.21    122.35 o 
  16   2  -3      148.42      115.87    233.04 o 
 -15   3  -3        8.95     -109.09    109.09 o 
 -13   3  -3       57.73      138.04     81.51 o 
 -11   3  -3      207.40      384.63     76.23 o 
  -9   3  -3      184.30      262.82     59.02 o 
  -7   3  -3       80.83      124.62     51.75 o 
  -5   3  -3     1462.78     1593.31    144.00 o 
  -3   3  -3     1186.22     1161.05     65.64 o 
  -1   3  -3     4051.67     4123.43    109.96 o 
   1   3  -3     1688.81     1829.91    121.29 o 
   3   3  -3     3660.64     3544.78    105.13 o 
   5   3  -3     3669.07     3780.63    118.95 o 
   7   3  -3      418.32      411.12     33.04 o 
   9   3  -3       75.81      139.52     61.50 o 
  11   3  -3       28.92      303.65     80.29 o 
  13   3  -3       98.67      377.79    122.95 o 
  15   3  -3       37.38      102.97     96.12 o 
 -14   4  -3       59.91      174.79     95.20 o 
 -12   4  -3      313.91      496.65    100.20 o 
 -10   4  -3      827.80      775.00    126.15 o 
  -8   4  -3     1559.56     1603.60    125.84 o 
  -6   4  -3     1229.94     1261.72     92.65 o 
  -4   4  -3      994.45      860.62     59.46 o 
  -2   4  -3    11403.17    11718.90    622.09 o 
   0   4  -3     3998.78     4102.73    151.78 o 
   2   4  -3     9545.35     9178.89    310.78 o 
   4   4  -3     7727.65     6843.91    206.48 o 
   6   4  -3     5817.95     5468.92    194.64 o 
   8   4  -3     7282.67     6989.98    412.38 o 
  10   4  -3     1538.75     1574.03    114.36 o 
  12   4  -3     1102.49      881.89    164.53 o 
  14   4  -3      390.59      392.84    257.15 o 
  16   4  -3       67.52      240.79    337.42 o 
 -15   5  -3       79.73      222.23    197.77 o 
 -13   5  -3       71.56       43.34    100.38 o 
 -11   5  -3       57.20      218.11    123.47 o 
  -9   5  -3       37.29      107.35     68.93 o 
  -7   5  -3      567.25      696.00     73.14 o 
  -5   5  -3     1330.98     1378.46     86.05 o 
  -3   5  -3    15435.14    16024.88    563.57 o 
  -1   5  -3     1947.83     1760.35     66.57 o 
   1   5  -3      477.66      489.08     35.64 o 
   3   5  -3      597.11      578.19     37.87 o 
   5   5  -3     3161.02     3740.34    149.73 o 
   7   5  -3      911.92      937.03     68.48 o 
   9   5  -3     1083.62      956.31     83.83 o 
  11   5  -3      367.37      297.38    113.81 o 
  13   5  -3      627.16      799.05    170.93 o 
  15   5  -3      266.65       34.44    166.99 o 
 -14   6  -3       29.02      266.57    175.71 o 
 -12   6  -3      144.05      146.53     68.26 o 
 -10   6  -3      275.32      212.71     66.53 o 
  -8   6  -3        6.76       95.02     70.89 o 
  -6   6  -3      652.25      593.61     68.73 o 
  -4   6  -3      471.12      450.11     51.05 o 
  -2   6  -3     7957.37     8943.81    596.58 o 
   0   6  -3      358.77      304.39     26.52 o 
   2   6  -3     4056.89     4350.99    143.79 o 
   4   6  -3     2554.77     2770.63    113.10 o 
   6   6  -3     1480.38     1506.02     90.83 o 
   8   6  -3     1013.97      796.45     72.46 o 
  10   6  -3      762.71      848.15    115.32 o 
  12   6  -3       27.30      331.36    105.06 o 
  14   6  -3       95.28      596.19    151.69 o 
 -13   7  -3      243.76      171.79     73.76 o 
 -11   7  -3      105.13       86.18     61.84 o 
  -9   7  -3      940.07      843.70    103.25 o 
  -7   7  -3     2264.09     2401.97    159.41 o 
  -5   7  -3     4513.97     4609.46    273.34 o 
  -3   7  -3     8115.74     8776.97    443.96 o 
  -1   7  -3     9568.19     9733.11    287.05 o 
   1   7  -3     6807.82     7020.44    212.34 o 
   3   7  -3     8581.53     8364.57    258.11 o 
   5   7  -3     6095.92     6515.95    235.98 o 
   7   7  -3     1571.76     1510.83     98.28 o 
   9   7  -3      789.46      766.87     99.92 o 
  11   7  -3     1522.84     1623.47    208.07 o 
  13   7  -3      970.38      853.26    187.39 o 
  15   7  -3      273.48      200.82    149.28 o 
 -14   8  -3       58.87      247.13    189.92 o 
 -12   8  -3      100.67      143.10     69.84 o 
 -10   8  -3      110.93      304.77     64.33 o 
  -8   8  -3      149.52      227.20     62.53 o 
  -6   8  -3      648.54      731.55     88.61 o 
  -4   8  -3      734.26      680.20     77.61 o 
  -2   8  -3     1225.03     1341.21    197.25 o 
   0   8  -3      177.86      230.88     22.75 o 
   2   8  -3      289.06      291.95     29.01 o 
   4   8  -3     3307.92     3488.10    151.96 o 
   6   8  -3     2984.88     3012.03    163.72 o 
   8   8  -3     1248.46     1232.28    117.74 o 
  10   8  -3      213.36      146.77     56.38 o 
  12   8  -3      449.05      408.10    141.11 o 
  14   8  -3      201.49      318.39    121.08 o 
 -13   9  -3      114.92      108.03    117.46 o 
 -11   9  -3       30.13       13.54     70.86 o 
  -9   9  -3      373.66      474.06    106.28 o 
  -7   9  -3      239.19      179.49     74.99 o 
  -5   9  -3      254.07      364.31     66.83 o 
  -3   9  -3      784.41      770.04     92.26 o 
  -1   9  -3       76.10       78.33     41.09 o 
   1   9  -3      998.94      938.06     53.33 o 
   3   9  -3     2421.61     2592.71    113.83 o 
   5   9  -3     2778.80     2689.36    126.89 o 
   7   9  -3     1250.82     1139.42     93.62 o 
   9   9  -3      213.60      241.47     55.44 o 
  11   9  -3      210.22      242.47     70.24 o 
  13   9  -3       76.21      144.91    122.66 o 
  15   9  -3       56.60        1.67    157.61 o 
 -14  10  -3      106.16      388.13    185.47 o 
 -12  10  -3      288.71      226.85    125.66 o 
 -10  10  -3      708.31      581.94    137.04 o 
  -8  10  -3     1071.67     1069.56    145.04 o 
  -6  10  -3     1625.91     2081.66    196.38 o 
  -4  10  -3     1081.91      861.18    127.66 o 
  -2  10  -3     2451.11     2337.20    185.52 o 
   0  10  -3    11943.29    12173.56    430.09 o 
   2  10  -3    10683.21    11035.16    359.66 o 
   4  10  -3     4498.60     4860.37    296.57 o 
   6  10  -3     3585.27     3607.85    173.04 o 
   8  10  -3      122.40      113.01     42.41 o 
  10  10  -3     2519.48     2315.94    179.32 o 
  12  10  -3     1298.26     1282.85    231.40 o 
  14  10  -3      363.76      524.57    147.97 o 
 -13  11  -3      160.21      137.53    106.94 o 
 -11  11  -3      294.26      369.35    247.56 o 
  -9  11  -3      142.05      -29.13     75.19 o 
  -7  11  -3      932.25     1243.36    148.66 o 
  -5  11  -3      432.57      443.61     96.92 o 
  -3  11  -3      331.29      348.61     69.70 o 
  -1  11  -3     2007.90     2115.18    174.27 o 
   1  11  -3      189.87      208.89     29.23 o 
   3  11  -3     2813.93     2812.07    130.97 o 
   5  11  -3      420.66      341.83     44.80 o 
   7  11  -3     1850.73     1966.75    143.99 o 
   9  11  -3       25.84      -40.22     40.22 o 
  11  11  -3      641.46      517.89     90.78 o 
  13  11  -3      127.97      446.45    140.90 o 
 -12  12  -3       35.07      -78.20     78.20 o 
 -10  12  -3      177.17       80.96    185.78 o 
  -8  12  -3      271.32      368.39    111.28 o 
  -6  12  -3      708.00      625.71    126.01 o 
  -4  12  -3      320.97      350.43     65.33 o 
  -2  12  -3     2109.45     2271.03    195.74 o 
   0  12  -3      946.67      942.23     69.01 o 
   2  12  -3     2693.74     2513.31    116.58 o 
   4  12  -3      106.16      119.90     43.26 o 
   6  12  -3      161.23      226.61     45.04 o 
   8  12  -3     1549.93     1748.32    148.36 o 
  10  12  -3      273.69      292.82     73.35 o 
  12  12  -3      266.98      360.88    132.82 o 
  14  12  -3       25.56      -51.31    129.81 o 
 -13  13  -3       80.01      137.64    138.34 o 
 -11  13  -3      141.24      277.40    169.87 o 
  -9  13  -3      618.29      624.55    263.82 o 
  -7  13  -3     1029.68     1345.48    172.54 o 
  -5  13  -3     1059.71     1046.20    132.06 o 
  -3  13  -3     1780.83     1803.71    203.39 o 
  -1  13  -3     3790.84     3639.66    274.25 o 
   1  13  -3     7473.82     7451.04    370.87 o 
   3  13  -3     5171.52     5352.35    231.86 o 
   5  13  -3     4236.73     4335.27    204.90 o 
   7  13  -3     1042.33     1024.43    119.82 o 
   9  13  -3     1273.95     1324.98    183.36 o 
  11  13  -3     1206.54      997.21    150.19 o 
  13  13  -3      381.83      284.28    149.30 o 
 -12  14  -3       60.57       62.38    124.79 o 
 -10  14  -3      128.28      203.49     89.00 o 
  -8  14  -3      447.98      594.28    133.96 o 
  -6  14  -3      345.15      310.86     86.59 o 
  -4  14  -3      644.29      501.19    101.28 o 
  -2  14  -3      420.81      592.44     96.49 o 
   0  14  -3     1568.62     1540.05    206.05 o 
   2  14  -3     1068.64      967.07     69.93 o 
   4  14  -3      305.16      324.78     45.76 o 
   6  14  -3      318.11      327.71     59.48 o 
   8  14  -3      374.40      415.98     86.21 o 
  10  14  -3      881.45      802.65    117.91 o 
  12  14  -3       70.84      -46.74     98.00 o 
 -11  15  -3       55.27      170.42    373.48 o 
  -9  15  -3      300.97      495.89    146.89 o 
  -7  15  -3       98.12       56.68    102.37 o 
  -5  15  -3     1562.81     1219.13    147.38 o 
  -3  15  -3      151.79      345.46    174.84 o 
  -1  15  -3      212.36       59.45    119.73 o 
   1  15  -3     1462.62     1134.53    162.52 o 
   3  15  -3     1327.25     1397.51     94.52 o 
   5  15  -3      364.20      431.23     88.51 o 
   7  15  -3      648.83      726.86     83.68 o 
   9  15  -3      341.81      356.33     74.39 o 
  11  15  -3      168.92      166.08    191.27 o 
  13  15  -3      218.93      386.99    275.55 o 
 -12  16  -3       50.57        1.90    135.51 o 
 -10  16  -3      317.63      421.43    136.10 o 
  -8  16  -3      462.20      391.17    125.45 o 
  -6  16  -3      494.30      499.27    106.65 o 
  -4  16  -3      704.08      799.63    130.33 o 
  -2  16  -3     1868.67     1808.66    207.62 o 
   0  16  -3     3213.39     3325.89    296.39 o 
   2  16  -3     3621.97     3193.81    179.93 o 
   4  16  -3     3539.52     3717.37    201.82 o 
   6  16  -3     2741.42     2672.78    165.90 o 
   8  16  -3     1286.56     1251.96    132.05 o 
  10  16  -3      810.60      973.82    182.71 o 
  12  16  -3      207.34      459.54    255.58 o 
 -11  17  -3       65.61      -90.43    125.22 o 
  -9  17  -3      129.71      161.48     81.35 o 
  -7  17  -3      265.95      196.41    163.37 o 
  -5  17  -3      502.41      617.52    113.85 o 
  -3  17  -3      736.67     1043.40    144.49 o 
  -1  17  -3      661.60      779.61    219.09 o 
   1  17  -3      842.65      650.39    108.15 o 
   3  17  -3       56.70      157.40     87.22 o 
   5  17  -3      264.12      253.47     50.57 o 
   7  17  -3      216.67      272.57     55.84 o 
   9  17  -3     1063.48      995.67    142.71 o 
  11  17  -3      301.39      490.15    221.31 o 
 -10  18  -3       39.10       41.33    213.81 o 
  -8  18  -3      160.28       87.77    300.97 o 
  -6  18  -3      149.48      278.98     92.44 o 
  -4  18  -3       96.55      127.37     83.50 o 
  -2  18  -3      293.47      331.52     89.78 o 
   0  18  -3      739.55      594.24    104.54 o 
   2  18  -3     1356.84     1561.19    170.93 o 
   4  18  -3       85.75      100.68     51.91 o 
   6  18  -3       16.59       -1.48     85.11 o 
   8  18  -3      289.36      274.58    154.07 o 
  10  18  -3      237.02      627.47    217.83 o 
  12  18  -3       56.07      534.97    299.45 o 
  -9  19  -3      254.09      174.26    249.57 o 
  -7  19  -3      650.24      765.03    159.53 o 
  -5  19  -3      638.20      457.32    159.40 o 
  -3  19  -3      270.98      331.53    117.62 o 
  -1  19  -3      595.16      791.22    232.91 o 
   1  19  -3      229.21      289.48     90.21 o 
   3  19  -3     1112.61     1001.88    152.76 o 
   5  19  -3      555.31      440.99     94.17 o 
   7  19  -3     1582.42     1517.03    208.00 o 
   9  19  -3      600.39      490.52    176.23 o 
  11  19  -3      828.20      636.82    306.94 o 
 -10  20  -3       69.94       17.19    106.21 o 
  -8  20  -3       23.87       63.36     95.44 o 
  -6  20  -3      555.32      569.25    242.37 o 
  -4  20  -3      426.02      626.86    143.42 o 
  -2  20  -3      429.25      416.61    120.78 o 
   0  20  -3      696.99      827.15    143.57 o 
   2  20  -3      128.97      258.61    112.79 o 
   4  20  -3       71.40      -73.92     87.37 o 
   6  20  -3      203.29      263.42    134.50 o 
   8  20  -3      409.27      417.75    202.36 o 
  10  20  -3      209.31      160.19    202.48 o 
  -9  21  -3       13.80       28.22     82.21 o 
  -7  21  -3       61.49       55.87    113.89 o 
  -5  21  -3      120.17      264.36    145.71 o 
  -3  21  -3       71.41      129.40     84.40 o 
  -1  21  -3      225.31      109.55    194.63 o 
   1  21  -3      864.79      889.10    154.11 o 
   3  21  -3      195.19      408.77    103.11 o 
   5  21  -3      590.58      472.74    124.89 o 
   7  21  -3        7.96      -37.95     58.74 o 
   9  21  -3       60.28      -14.99     59.58 o 
  -8  22  -3      288.39       69.48    135.42 o 
  -6  22  -3      205.94      209.36    150.94 o 
  -4  22  -3      590.69      501.51    157.17 o 
  -2  22  -3      218.84      310.38    267.31 o 
   0  22  -3      801.45      906.67    177.41 o 
   2  22  -3     1029.87      938.96    187.81 o 
   4  22  -3      781.82      871.74    184.86 o 
   6  22  -3      731.50      554.14    138.21 o 
   8  22  -3      181.33      265.88    138.18 o 
  -7  23  -3      110.43      180.80    130.52 o 
  -5  23  -3      247.61      450.34    130.57 o 
  -3  23  -3       80.04      201.21    111.53 o 
  -1  23  -3      321.03      403.55    160.62 o 
   1  23  -3      152.44      115.06     91.05 o 
   3  23  -3      241.83      150.73    102.05 o 
   5  23  -3      426.87      174.28    186.61 o 
   7  23  -3      342.79      132.18    252.23 o 
  -6  24  -3       66.47      203.23    172.48 o 
  -4  24  -3       31.62       42.90    105.48 o 
  -2  24  -3       23.87      -92.34     92.34 o 
   0  24  -3      200.94      147.02    258.77 o 
   2  24  -3       43.42       68.81    160.32 o 
   4  24  -3       29.36      220.02    142.66 o 
   6  24  -3       54.76       22.80     98.18 o 
  -5  25  -3      137.90       97.00    204.18 o 
  -3  25  -3      221.90      237.99    146.30 o 
  -1  25  -3      319.17      565.14    287.85 o 
   1  25  -3      250.07      341.94    129.65 o 
   3  25  -3      475.59      683.60    191.94 o 
   5  25  -3      150.11      416.33    126.10 o 
  -2  26  -3      194.90      -37.39    141.79 o 
   0  26  -3      107.67      234.02    313.44 o 
   2  26  -3      133.48      259.96    113.84 o 
   4  26  -3       59.32       67.69    115.47 o 
 -14   0  -2      213.34      -32.18    102.72 o 
 -12   0  -2      233.38      327.45     78.67 o 
 -10   0  -2     1164.05     1153.73    110.41 o 
  -8   0  -2      527.83      434.78    125.18 o 
  -6   0  -2      228.01      189.15     58.73 o 
  -4   0  -2       68.11       67.12     21.59 o 
  -2   0  -2     1657.01     1681.59     64.92 o 
   0   0  -2     6832.99     7227.12    170.49 o 
   2   0  -2     9014.79     9645.99    460.42 o 
   4   0  -2    21563.05    21817.06   1460.08 o 
   6   0  -2    16692.79    17465.57   1156.62 o 
   8   0  -2      166.20      179.11     75.78 o 
  10   0  -2     3053.47     3491.58    413.94 o 
  12   0  -2      488.12      499.40    188.79 o 
  14   0  -2     1874.40     2315.60    446.46 o 
  16   0  -2      247.36       42.99    192.63 o 
 -15   1  -2      116.24       69.09     80.59 o 
 -13   1  -2       73.54      199.52     67.95 o 
 -11   1  -2      517.95      530.15    119.54 o 
  -9   1  -2     1962.72     1875.78    106.44 o 
  -7   1  -2     2501.24     2431.83    116.72 o 
  -5   1  -2     8121.44     7849.92    381.93 o 
  -3   1  -2      729.03      736.95     46.90 o 
  -1   1  -2    44247.84    44664.59    632.43 o 
   1   1  -2     7163.95     7105.20    118.55 o 
   3   1  -2     9461.89     9334.72    349.22 o 
   5   1  -2    12115.70    12090.66    558.21 o 
   7   1  -2     1934.01     1938.35    157.18 o 
   9   1  -2     1831.33     2447.99    197.26 o 
  11   1  -2     1652.73     1800.62    205.07 o 
  13   1  -2      580.70      666.62    241.89 o 
  15   1  -2       64.93      134.65    110.28 o 
 -14   2  -2      229.86      264.92    104.20 o 
 -12   2  -2      281.61      331.92    116.92 o 
 -10   2  -2      395.52      348.48     53.42 o 
  -8   2  -2     1071.79     1030.15     66.21 o 
  -6   2  -2     3182.36     3035.65    102.50 o 
  -4   2  -2     4104.00     3696.40    140.60 o 
  -2   2  -2    23884.11    23523.79    603.47 o 
   0   2  -2     3465.51     3612.73    129.88 o 
   2   2  -2    22549.41    23014.01    420.91 o 
   4   2  -2    24657.92    24568.47    561.28 o 
   6   2  -2    11288.08    11287.62    546.02 o 
   8   2  -2     3752.84     3413.20    262.73 o 
  10   2  -2      634.82      782.28    124.03 o 
  12   2  -2      196.82       19.45    101.84 o 
  14   2  -2       98.84      312.99    130.04 o 
  16   2  -2       14.34        9.26    212.29 o 
 -15   3  -2       73.62       91.67     86.71 o 
 -13   3  -2       69.58      226.79     75.30 o 
 -11   3  -2      492.80      529.62     67.49 o 
  -9   3  -2      921.90     1023.80     68.78 o 
  -7   3  -2     1145.43     1237.64     61.51 o 
  -5   3  -2      165.96      166.89     15.92 o 
  -3   3  -2     6491.00     7406.15    692.78 o 
  -1   3  -2    25076.13    26526.42    483.46 o 
   1   3  -2     2408.18     2188.83     65.08 o 
   3   3  -2     3306.60     3334.92    108.87 o 
   5   3  -2     6826.34     7007.70    222.45 o 
   7   3  -2     5725.32     5612.10    233.55 o 
   9   3  -2     2955.51     3011.58    253.06 o 
  11   3  -2     1016.13      899.00    230.86 o 
  13   3  -2     1031.97     1236.40    202.50 o 
  15   3  -2      529.72      610.42    192.03 o 
 -14   4  -2       34.85      181.13     94.78 o 
 -12   4  -2       67.28      168.55     94.44 o 
 -10   4  -2      715.43      721.98     68.15 o 
  -8   4  -2     3167.27     3338.31    134.97 o 
  -6   4  -2     7586.21     7793.36    224.81 o 
  -4   4  -2     3702.12     3429.77    210.63 o 
  -2   4  -2    18338.91    17114.95    798.99 o 
   0   4  -2     3497.19     3513.77    102.32 o 
   2   4  -2     5551.01     5285.85    132.77 o 
   4   4  -2     3243.34     3309.78    121.94 o 
   6   4  -2     3343.27     3657.23    154.32 o 
   8   4  -2     1762.53     2008.26    148.55 o 
  10   4  -2     2556.38     2604.96    169.82 o 
  12   4  -2      211.18      129.72     62.80 o 
  14   4  -2      278.67      289.11    140.33 o 
  16   4  -2       58.77       39.58    166.29 o 
 -15   5  -2       74.31      159.62    138.52 o 
 -13   5  -2      576.33      380.67     94.31 o 
 -11   5  -2      304.03      287.12     83.39 o 
  -9   5  -2     1453.32     1578.78    144.46 o 
  -7   5  -2     1640.42     1542.53    133.06 o 
  -5   5  -2     1618.64     1395.78     92.06 o 
  -3   5  -2     6689.77     7234.11    264.65 o 
  -1   5  -2      137.97      105.55     31.23 o 
   1   5  -2    12483.65    12067.72    276.06 o 
   3   5  -2     1596.74     1502.37     61.05 o 
   5   5  -2     3257.57     3379.35    132.53 o 
   7   5  -2     3878.42     4010.67    186.74 o 
   9   5  -2     1146.64     1200.20     99.02 o 
  11   5  -2      267.12      275.72     59.49 o 
  13   5  -2      910.40      879.16    280.70 o 
  15   5  -2       28.92       40.90    188.74 o 
 -14   6  -2       40.39      328.37    124.56 o 
 -12   6  -2       83.10      173.92     77.54 o 
 -10   6  -2      147.70      194.12     80.98 o 
  -8   6  -2      803.14      757.52     82.44 o 
  -6   6  -2      440.08      408.54     43.19 o 
  -4   6  -2     5308.25     5138.47    217.03 o 
  -2   6  -2     7635.88     7776.49    329.11 o 
   0   6  -2    12775.72    13384.54    298.91 o 
   2   6  -2     3507.11     4266.82    218.26 o 
   4   6  -2     3407.05     3239.30    112.07 o 
   6   6  -2     1313.20     1234.19     75.31 o 
   8   6  -2     3730.40     3708.51    194.50 o 
  10   6  -2     1378.38     1164.28    112.60 o 
  12   6  -2     1307.31     1385.83    275.08 o 
  14   6  -2      720.36     1178.03    351.11 o 
  16   6  -2      212.20      314.13    191.54 o 
 -15   7  -2       47.65       66.27    147.28 o 
 -13   7  -2       80.50       29.81    151.25 o 
 -11   7  -2       27.11      -34.84     49.71 o 
  -9   7  -2     1568.96     1685.48    141.48 o 
  -7   7  -2     1810.75     1928.46    131.43 o 
  -5   7  -2     6512.97     7103.33    391.81 o 
  -3   7  -2     4376.88     4224.23    219.17 o 
  -1   7  -2     8210.76     7217.06    357.46 o 
   1   7  -2     1499.19     1344.32     51.81 o 
   3   7  -2     1696.15     1492.43     66.12 o 
   5   7  -2     4115.12     4421.11    162.67 o 
   7   7  -2     2343.38     2544.02    143.53 o 
   9   7  -2     3179.46     3331.06    204.98 o 
  11   7  -2      273.96      214.09     70.49 o 
  13   7  -2      720.15      513.82    143.00 o 
  15   7  -2       73.66        9.38    149.20 o 
 -14   8  -2       37.70       40.55    183.43 o 
 -12   8  -2      176.03      171.49    106.38 o 
 -10   8  -2      405.56      501.98     93.47 o 
  -8   8  -2     1757.52     1761.19    165.68 o 
  -6   8  -2     4690.67     5584.74    574.30 o 
  -4   8  -2     2805.45     2781.85    206.58 o 
  -2   8  -2     3697.72     2983.12    226.55 o 
   0   8  -2     3833.78     3307.18    169.98 o 
   2   8  -2      122.31      131.75     21.01 o 
   4   8  -2      840.99      993.84     54.76 o 
   6   8  -2     2492.93     2703.03    207.30 o 
   8   8  -2      550.08      579.15     68.01 o 
  10   8  -2     2053.90     2255.80    261.61 o 
  12   8  -2      949.90      762.96    123.54 o 
  14   8  -2       58.16      189.86    201.26 o 
 -13   9  -2       55.87       70.12    108.61 o 
 -11   9  -2      174.28      265.16     86.44 o 
  -9   9  -2        3.54      149.03     73.82 o 
  -7   9  -2      445.78      393.55     82.18 o 
  -5   9  -2      141.51      128.31     28.56 o 
  -3   9  -2     4636.31     5545.52    440.01 o 
  -1   9  -2    12084.05    12908.38    596.59 o 
   1   9  -2     8985.85     9223.69    263.08 o 
   3   9  -2     4640.76     4566.83    163.56 o 
   5   9  -2     2181.27     2052.83     99.59 o 
   7   9  -2     2187.64     2268.44    144.20 o 
   9   9  -2      856.63      841.64     94.47 o 
  11   9  -2     1735.31     1634.67    147.85 o 
  13   9  -2      664.28      825.82    176.04 o 
  15   9  -2      430.76      272.87    122.05 o 
 -14  10  -2      125.59      296.92    160.84 o 
 -12  10  -2      340.89      214.00    128.65 o 
 -10  10  -2      211.06      186.51     98.28 o 
  -8  10  -2     1511.71     1552.59    260.03 o 
  -6  10  -2     1670.30     1645.50    162.80 o 
  -4  10  -2      845.90     1021.23    113.02 o 
  -2  10  -2     3870.71     3415.16    308.99 o 
   0  10  -2     1158.13      981.72     72.07 o 
   2  10  -2     3806.26     3753.09    135.16 o 
   4  10  -2     4254.17     4452.47    170.15 o 
   6  10  -2       49.31      116.10     36.62 o 
   8  10  -2      787.05      686.65     96.18 o 
  10  10  -2       66.86      118.31     55.82 o 
  12  10  -2      293.74      298.81     77.06 o 
  14  10  -2       51.32      -65.19     98.68 o 
 -13  11  -2       16.92       92.18    102.89 o 
 -11  11  -2      255.75      164.16    252.10 o 
  -9  11  -2       14.42       -0.77     55.48 o 
  -7  11  -2       74.32      194.81     65.94 o 
  -5  11  -2     1688.41     1542.74    150.51 o 
  -3  11  -2     3615.39     3298.81    392.23 o 
  -1  11  -2     2495.47     2372.09    160.92 o 
   1  11  -2     5494.15     5878.91    219.77 o 
   3  11  -2      287.09      218.93     32.00 o 
   5  11  -2      613.41      618.10     53.67 o 
   7  11  -2      602.36      545.22     74.80 o 
   9  11  -2      157.66      153.17     83.74 o 
  11  11  -2     1205.54     1424.20    146.74 o 
  13  11  -2      129.58      209.92    207.67 o 
  15  11  -2        9.19      243.38    233.61 o 
 -14  12  -2       57.41      367.11    229.16 o 
 -12  12  -2      242.48      417.97    153.08 o 
 -10  12  -2      580.39      569.23    139.42 o 
  -8  12  -2      312.31      275.70     98.36 o 
  -6  12  -2      422.55      546.88    100.67 o 
  -4  12  -2      855.42     1143.23    121.06 o 
  -2  12  -2     1015.45     1139.72    116.61 o 
   0  12  -2     7825.97     7403.77    369.35 o 
   2  12  -2     6661.75     6574.88    380.09 o 
   4  12  -2      892.11      877.39     65.83 o 
   6  12  -2     2672.08     2853.14    149.69 o 
   8  12  -2      980.81     1021.48    116.75 o 
  10  12  -2     1522.87     1389.89    143.81 o 
  12  12  -2      952.65     1179.23    141.28 o 
  14  12  -2      230.05       26.16    144.49 o 
 -13  13  -2       75.09      297.49    172.05 o 
 -11  13  -2      399.46      450.00    135.25 o 
  -9  13  -2      135.24      263.56    127.36 o 
  -7  13  -2     1122.88     1064.11    148.74 o 
  -5  13  -2     1052.64     1251.96    146.89 o 
  -3  13  -2     1360.92      925.38    106.08 o 
  -1  13  -2     3800.71     3925.81    258.22 o 
   1  13  -2     3095.29     2869.94    133.18 o 
   3  13  -2     1353.12     1329.02     79.90 o 
   5  13  -2       34.64       72.79     41.62 o 
   7  13  -2      937.36      986.19     83.54 o 
   9  13  -2      529.40      572.64     98.63 o 
  11  13  -2      414.55      477.97     98.35 o 
  13  13  -2       15.54      157.13    171.44 o 
 -12  14  -2       13.77      -56.54    114.03 o 
 -10  14  -2      298.87      571.76    135.73 o 
  -8  14  -2      460.01      525.97    124.06 o 
  -6  14  -2     1102.22     1224.75    151.25 o 
  -4  14  -2     1665.03     1890.10    249.70 o 
  -2  14  -2       57.78      103.15     76.82 o 
   0  14  -2     1111.54      911.22    145.21 o 
   2  14  -2      307.15      290.27     41.27 o 
   4  14  -2      352.66      364.25     49.73 o 
   6  14  -2      149.73      221.63     45.37 o 
   8  14  -2      148.55      216.87     87.99 o 
  10  14  -2      359.70      365.54     97.38 o 
  12  14  -2       67.71       68.48    111.27 o 
  14  14  -2       14.62       44.91    138.39 o 
 -13  15  -2      104.19      168.58    150.58 o 
 -11  15  -2       91.30      162.13    106.21 o 
  -9  15  -2      646.72      734.57    206.23 o 
  -7  15  -2      671.03      627.21    135.17 o 
  -5  15  -2     1801.23     2067.46    227.20 o 
  -3  15  -2     1045.63     1020.19    131.26 o 
  -1  15  -2     1469.86     1505.31    161.29 o 
   1  15  -2     4503.51     3888.24    186.58 o 
   3  15  -2     2064.89     1940.97    105.49 o 
   5  15  -2     3056.08     3258.10    165.84 o 
   7  15  -2     1294.09     1460.79    107.51 o 
   9  15  -2      920.70      961.21    108.58 o 
  11  15  -2      457.19      502.10    124.19 o 
  13  15  -2      227.83      213.47    212.68 o 
 -12  16  -2       92.62      -74.42    113.60 o 
 -10  16  -2       55.58      202.41    192.63 o 
  -8  16  -2       63.00     -104.55    104.64 o 
  -6  16  -2      163.36      329.16     93.48 o 
  -4  16  -2     1713.47     1878.72    171.62 o 
  -2  16  -2      679.64      965.65    160.19 o 
   0  16  -2      931.71     1008.82    125.75 o 
   2  16  -2     1450.33     1356.76    137.85 o 
   4  16  -2      736.42      818.37     75.24 o 
   6  16  -2      317.06      243.08     64.82 o 
   8  16  -2      237.91      291.36     55.02 o 
  10  16  -2      543.75      436.90    129.19 o 
  12  16  -2      163.92      224.45    214.60 o 
 -11  17  -2        3.46      324.54    214.60 o 
  -9  17  -2       21.94       87.83    125.96 o 
  -7  17  -2      140.08       52.65    165.46 o 
  -5  17  -2      543.99      510.50    110.83 o 
  -3  17  -2      807.07      847.41    128.44 o 
  -1  17  -2       66.24       59.97     73.99 o 
   1  17  -2      239.09      276.74     82.14 o 
   3  17  -2      384.04      365.00     61.21 o 
   5  17  -2      538.58      573.71     68.64 o 
   7  17  -2      404.24      421.27     65.13 o 
   9  17  -2       52.34       57.12    134.90 o 
  11  17  -2       49.74      -38.32     99.13 o 
 -10  18  -2      172.38      -63.42    125.80 o 
  -8  18  -2      177.69      104.96    162.32 o 
  -6  18  -2      893.61      805.65    136.61 o 
  -4  18  -2     1757.97     1495.70    177.40 o 
  -2  18  -2      990.99     1091.62    288.20 o 
   0  18  -2      158.28      403.87    129.23 o 
   2  18  -2     1233.34     1131.68    106.77 o 
   4  18  -2     1367.82     1451.89    132.92 o 
   6  18  -2     1904.64     2028.24    191.17 o 
   8  18  -2     1691.46     1777.43    230.69 o 
  10  18  -2      627.45      680.72    161.90 o 
  12  18  -2      328.42      421.87    220.70 o 
 -11  19  -2       47.29      118.79    182.73 o 
  -9  19  -2      287.58      348.84    155.76 o 
  -7  19  -2       64.42      143.27    153.82 o 
  -5  19  -2      739.99      773.39    141.31 o 
  -3  19  -2      331.53      365.89    145.28 o 
  -1  19  -2       90.19       83.28     72.83 o 
   1  19  -2      352.43      287.50     89.44 o 
   3  19  -2      115.03      123.44     88.82 o 
   5  19  -2      183.69      205.38     70.90 o 
   7  19  -2      597.89      607.01    122.50 o 
   9  19  -2      386.16      575.53    151.84 o 
  11  19  -2      146.75      288.06    230.34 o 
 -10  20  -2       43.26       49.76    125.36 o 
  -8  20  -2      238.99      637.93    168.52 o 
  -6  20  -2       37.00       30.17     73.60 o 
  -4  20  -2       23.52      249.28    118.46 o 
  -2  20  -2      120.56       82.30    126.09 o 
   0  20  -2       38.29       95.70    157.44 o 
   2  20  -2      462.92      386.04    101.48 o 
   4  20  -2      555.52      572.43    120.35 o 
   6  20  -2      214.80      373.03     78.17 o 
   8  20  -2      307.76      363.21    107.41 o 
  10  20  -2      121.79       -3.30     98.37 o 
  -9  21  -2      203.72      320.91    138.66 o 
  -7  21  -2      588.90      496.52    140.56 o 
  -5  21  -2      295.45      152.35    207.23 o 
  -3  21  -2      837.37      796.46    160.73 o 
  -1  21  -2      964.56      571.66    225.33 o 
   1  21  -2     1224.49     1185.36    176.36 o 
   3  21  -2     1530.43     1331.62    190.68 o 
   5  21  -2      792.79      754.14    108.50 o 
   7  21  -2      331.22      322.91    168.19 o 
   9  21  -2      105.77      107.72    116.71 o 
  -8  22  -2       19.41        9.85    134.03 o 
  -6  22  -2      416.67      663.78    145.78 o 
  -4  22  -2      169.01      111.78    176.71 o 
  -2  22  -2      101.68      118.77    100.28 o 
   0  22  -2      214.79      302.11    113.35 o 
   2  22  -2      831.80      617.48    146.53 o 
   4  22  -2      385.83      280.60    117.57 o 
   6  22  -2      163.81       49.13    196.51 o 
   8  22  -2       17.89       47.10     58.06 o 
  -7  23  -2       23.18      120.38    114.93 o 
  -5  23  -2      184.74      694.85    156.83 o 
  -3  23  -2       54.43       53.72    144.75 o 
  -1  23  -2      178.30      354.56    118.24 o 
   1  23  -2      139.57      186.26    151.82 o 
   3  23  -2      240.14      241.38    263.78 o 
   5  23  -2       36.75      -68.27     91.83 o 
   7  23  -2       59.60       92.76    219.13 o 
   9  23  -2        5.98     -123.65    197.60 o 
  -6  24  -2      289.62      481.88    141.91 o 
  -4  24  -2      417.24      438.00    134.64 o 
  -2  24  -2      243.64      469.97    141.48 o 
   0  24  -2      819.78      766.60    210.02 o 
   2  24  -2      652.75      583.71    137.50 o 
   4  24  -2      505.86      554.55    157.95 o 
   6  24  -2      159.66      -42.26     97.79 o 
   8  24  -2      192.90     -157.75    177.19 o 
  -5  25  -2       26.25      287.77    253.19 o 
  -3  25  -2        8.57      105.01    105.08 o 
  -1  25  -2       35.24       60.35     99.15 o 
   1  25  -2      236.94      415.23    232.08 o 
   3  25  -2      205.68      199.00    132.59 o 
   5  25  -2       80.81      280.25    101.88 o 
  -4  26  -2       95.61      141.89    123.93 o 
  -2  26  -2       91.32       88.23    127.09 o 
   0  26  -2       84.75       96.36    232.30 o 
   2  26  -2       22.07      -34.90    111.28 o 
   4  26  -2       22.81      135.64    118.06 o 
  -1  27  -2      176.58      177.69    137.04 o 
   1  27  -2      217.80      152.44    285.36 o 
   3  27  -2      170.09      146.81    132.45 o 
 -15   1  -1      242.00      369.80    106.65 o 
 -13   1  -1       49.35      188.01     66.07 o 
 -11   1  -1      446.62      544.95     63.65 o 
  -9   1  -1      817.20      865.03     64.05 o 
  -7   1  -1     2292.15     2381.87     96.00 o 
  -5   1  -1      674.67      617.89     37.27 o 
  -3   1  -1     4906.08     4940.53    209.80 o 
  -1   1  -1    42124.88    37845.79    753.36 o 
   3   1  -1    67251.67    60649.39   2645.26 o 
   5   1  -1    10653.24    11608.15   1024.43 o 
   7   1  -1     1381.39     1323.70    122.52 o 
   9   1  -1      145.47      226.96     70.60 o 
  11   1  -1      831.03      688.60    137.90 o 
  13   1  -1      340.79      426.02    134.48 o 
  15   1  -1      188.31      135.74    119.07 o 
 -14   2  -1       42.76       70.60     73.52 o 
 -12   2  -1      497.36      466.64     66.76 o 
 -10   2  -1     1722.58     1682.13    104.83 o 
  -8   2  -1     4846.92     4877.03    182.07 o 
  -6   2  -1     1284.58     1413.62     59.19 o 
  -4   2  -1     2868.90     3033.00     83.68 o 
  -2   2  -1     5300.01     4774.80    248.94 o 
   2   2  -1     5033.04     5233.89    114.71 o 
   4   2  -1     8119.77     8377.04    350.55 o 
   6   2  -1    12075.33    12323.06    586.32 o 
   8   2  -1     1257.28     1184.54    153.73 o 
  10   2  -1     2812.19     2663.07    248.79 o 
  12   2  -1      276.61      145.14     95.77 o 
  14   2  -1     1047.77      833.45    192.60 o 
  16   2  -1      107.45       69.38    111.93 o 
 -15   3  -1       19.48      -26.12    103.38 o 
 -13   3  -1      237.08      238.89     76.61 o 
 -11   3  -1      525.17      653.81     96.14 o 
  -9   3  -1      324.59      378.50     59.95 o 
  -7   3  -1      552.45      562.18     51.35 o 
  -5   3  -1      100.31      158.71     21.17 o 
  -3   3  -1     3076.24     3080.56    107.10 o 
  -1   3  -1      174.01      137.65     27.78 o 
   1   3  -1     2304.72     1962.65     79.36 o 
   3   3  -1     8208.51     8514.02    222.54 o 
   5   3  -1     3943.09     4168.84    214.46 o 
   7   3  -1     1551.48     1732.85    188.92 o 
   9   3  -1      146.91      314.91     74.62 o 
  11   3  -1      113.97       67.19     80.33 o 
  13   3  -1      256.13      103.81    257.85 o 
  15   3  -1       50.97       55.55    130.84 o 
 -14   4  -1      469.29      392.91     96.92 o 
 -12   4  -1      271.62      329.96     58.65 o 
 -10   4  -1      494.52      482.56     58.39 o 
  -8   4  -1     2087.23     2276.25    110.40 o 
  -6   4  -1     4266.61     4190.89    250.01 o 
  -4   4  -1     1307.13     1290.71     55.85 o 
  -2   4  -1    28251.54    27307.63   1078.38 o 
   0   4  -1      583.41      575.17     29.90 o 
   2   4  -1     1919.24     1884.46     57.10 o 
   4   4  -1     3542.40     3652.85    131.06 o 
   6   4  -1     2988.28     3528.69    151.79 o 
   8   4  -1     3222.82     3165.77    250.85 o 
  10   4  -1      319.35      402.95    106.60 o 
  12   4  -1      345.76      427.55    101.81 o 
  14   4  -1      378.80      387.37    130.76 o 
  16   4  -1      262.96      586.96    176.75 o 
 -15   5  -1      151.33        7.04     81.90 o 
 -13   5  -1       93.86       89.94    171.39 o 
 -11   5  -1      640.84      665.49     65.79 o 
  -9   5  -1     1982.14     2118.64    112.87 o 
  -7   5  -1     2926.76     2831.09    114.18 o 
  -5   5  -1     5144.70     5792.64    227.10 o 
  -3   5  -1     4526.69     4590.45    252.62 o 
  -1   5  -1    35928.89    40702.93   1284.43 o 
   1   5  -1      685.26      813.16     32.74 o 
   3   5  -1     4231.93     4288.36    122.04 o 
   5   5  -1     7986.47     8398.58    285.45 o 
   7   5  -1     7436.69     7777.14    328.27 o 
   9   5  -1     2704.79     2801.07    182.73 o 
  11   5  -1      650.67      685.84    144.74 o 
  13   5  -1      454.92      424.28    206.61 o 
  15   5  -1      430.67      535.57    168.95 o 
 -14   6  -1       29.12      128.88    271.50 o 
 -12   6  -1      105.73      154.60    128.87 o 
 -10   6  -1      102.64      129.62     46.69 o 
  -8   6  -1      804.12      787.07     54.84 o 
  -6   6  -1     1826.35     1789.72     75.88 o 
  -4   6  -1     1058.95     1103.83     78.34 o 
  -2   6  -1    10812.73    10628.41    706.84 o 
   0   6  -1     1303.41     1394.74     44.45 o 
   2   6  -1      323.71      373.21     27.53 o 
   4   6  -1      473.86      457.59     29.50 o 
   6   6  -1      547.11      560.21     53.45 o 
   8   6  -1      247.02      173.94     47.93 o 
  10   6  -1      162.55      105.49     60.99 o 
  12   6  -1       26.15      206.12     73.34 o 
  14   6  -1       23.80      115.41    104.22 o 
  16   6  -1        4.23      129.01    109.87 o 
 -15   7  -1       41.34      109.92    184.69 o 
 -13   7  -1      518.14      406.98    183.47 o 
 -11   7  -1      262.23      197.66     73.00 o 
  -9   7  -1     1638.81     1411.83    195.87 o 
  -7   7  -1     1719.53     1509.14    158.81 o 
  -5   7  -1      459.95      481.02     34.72 o 
  -3   7  -1     6896.11     8731.27    394.08 o 
  -1   7  -1     6419.50     6571.70    407.09 o 
   1   7  -1     2711.83     2560.44     77.98 o 
   3   7  -1     2539.72     2516.25     85.27 o 
   5   7  -1     2326.50     2385.74    136.85 o 
   7   7  -1     2800.27     3034.19    165.76 o 
   9   7  -1     2023.56     2045.36    157.71 o 
  11   7  -1      125.84      137.64     51.19 o 
  13   7  -1      506.69      355.38    101.29 o 
  15   7  -1       74.55      167.40    114.37 o 
 -14   8  -1      115.10       42.46    204.48 o 
 -12   8  -1      104.26      299.92    105.39 o 
 -10   8  -1      296.62      254.08     66.18 o 
  -8   8  -1     2994.88     2862.48    148.58 o 
  -6   8  -1     3782.48     3867.09    164.38 o 
  -4   8  -1     9899.17    10398.09    630.41 o 
  -2   8  -1    21699.54    22733.55    899.67 o 
   0   8  -1     4877.62     5099.11    226.31 o 
   2   8  -1     1468.56     1602.80     59.90 o 
   4   8  -1     5552.16     5626.35    180.54 o 
   6   8  -1     2778.00     2764.45    164.19 o 
   8   8  -1     7179.45     8117.53    394.26 o 
  10   8  -1     1529.22     1707.96    151.31 o 
  12   8  -1      791.84      713.34    121.87 o 
  14   8  -1      510.17     1100.55    504.19 o 
 -15   9  -1       42.33      -74.73    107.91 o 
 -13   9  -1      138.14      428.65    121.78 o 
 -11   9  -1      346.29      580.66    117.26 o 
  -9   9  -1      793.50      766.91    171.01 o 
  -7   9  -1      927.08      859.42    153.52 o 
  -5   9  -1     3498.96     3662.08    223.03 o 
  -3   9  -1    13287.20    13944.67    640.06 o 
  -1   9  -1      350.02      352.21     91.60 o 
   1   9  -1       89.13      138.83     17.11 o 
   3   9  -1     1514.87     1416.70     87.70 o 
   5   9  -1      146.27      134.80     24.21 o 
   7   9  -1     2599.52     2598.93    149.08 o 
   9   9  -1       63.43      118.41     48.99 o 
  11   9  -1      486.34      373.32     82.75 o 
  13   9  -1       37.37      149.61    102.90 o 
  15   9  -1       98.52       87.50    112.20 o 
 -14  10  -1       68.98      357.35    150.77 o 
 -12  10  -1      345.73      435.90    119.98 o 
 -10  10  -1     1045.48     1031.37    147.64 o 
  -8  10  -1      966.78     1091.36    247.92 o 
  -6  10  -1     1184.58     1072.38     72.93 o 
  -4  10  -1     3879.68     4249.58    274.66 o 
  -2  10  -1     1300.30     1481.07    111.24 o 
   0  10  -1     2919.36     2637.39    246.68 o 
   2  10  -1     6904.45     7119.84    257.45 o 
   4  10  -1     1530.43     1589.45     72.15 o 
   6  10  -1     2694.01     2871.08    131.79 o 
   8  10  -1      704.11      786.44    202.75 o 
  10  10  -1      522.58      753.18     95.17 o 
  12  10  -1      500.94      627.23    115.29 o 
  14  10  -1      106.52        6.70     93.06 o 
 -13  11  -1      166.38       10.91    174.53 o 
 -11  11  -1      638.99      472.10    127.61 o 
  -9  11  -1      338.63      408.23    112.80 o 
  -7  11  -1     1870.36     1694.03    106.75 o 
  -5  11  -1     2028.14     2386.30    200.02 o 
  -3  11  -1    13329.08    13535.94    682.59 o 
  -1  11  -1     4112.71     3734.27    102.45 o 
   1  11  -1     5969.31     6326.69    291.29 o 
   3  11  -1      579.66      513.53     38.02 o 
   5  11  -1      934.45      907.77     65.15 o 
   7  11  -1     4106.04     4346.46    239.92 o 
   9  11  -1     2015.51     1971.27    157.35 o 
  11  11  -1      941.23      950.22    119.40 o 
  13  11  -1      460.92      486.38    117.74 o 
  15  11  -1      195.77       67.84    163.76 o 
 -14  12  -1       52.20       -3.23    102.85 o 
 -12  12  -1      248.89      402.28    191.97 o 
 -10  12  -1        4.98        7.15     71.50 o 
  -8  12  -1      467.35      378.82     56.45 o 
  -6  12  -1      681.56      838.12    106.26 o 
  -4  12  -1     1414.42     1572.88    140.70 o 
  -2  12  -1     2366.15     2242.61    399.99 o 
   0  12  -1     1681.87     1594.46    106.36 o 
   2  12  -1     2265.58     2140.17     91.72 o 
   4  12  -1      182.07      290.13     49.31 o 
   6  12  -1      187.05      200.10     33.29 o 
   8  12  -1      125.06      214.62     48.86 o 
  10  12  -1      255.16      413.14     93.74 o 
  12  12  -1      202.40      235.62     80.15 o 
  14  12  -1       54.99     -122.25    164.55 o 
 -13  13  -1      249.68      140.11    120.04 o 
 -11  13  -1      914.28     1059.78    175.89 o 
  -9  13  -1     1585.42     1511.92    211.68 o 
  -7  13  -1      118.32      233.77     83.72 o 
  -5  13  -1     1185.08     1478.88    170.65 o 
  -3  13  -1     1828.50     1858.59    155.07 o 
  -1  13  -1      621.27      472.52     85.73 o 
   1  13  -1     2572.40     2563.83    127.47 o 
   3  13  -1      682.41      661.46     49.94 o 
   5  13  -1      658.82      695.60     55.13 o 
   7  13  -1      899.29      874.30     68.51 o 
   9  13  -1       24.00      -12.29     35.54 o 
  11  13  -1      196.00      252.34     79.91 o 
  13  13  -1      143.75       66.87     94.17 o 
 -12  14  -1      214.09      422.60    133.86 o 
 -10  14  -1      477.75      505.61    135.90 o 
  -8  14  -1      784.36     1264.07    175.49 o 
  -6  14  -1     2461.83     3238.26    297.99 o 
  -4  14  -1     3412.50     3843.69    302.54 o 
  -2  14  -1     1874.95     1639.42    158.15 o 
   0  14  -1     5500.46     5425.11    369.19 o 
   2  14  -1     3935.51     3826.12    195.56 o 
   4  14  -1     4478.67     4832.81    203.77 o 
   6  14  -1     4816.49     5026.73    227.16 o 
   8  14  -1     1929.08     2268.82    206.59 o 
  10  14  -1     1200.68     1228.39    231.94 o 
  12  14  -1      538.37      615.47    208.84 o 
  14  14  -1       99.40       32.53    153.30 o 
 -13  15  -1       72.71      262.43    291.34 o 
 -11  15  -1       42.64        5.49    103.86 o 
  -9  15  -1      306.41      250.50    134.59 o 
  -7  15  -1      541.58      893.18    279.69 o 
  -5  15  -1      531.89      730.33    128.97 o 
  -3  15  -1      567.66      493.10     96.21 o 
  -1  15  -1     1691.85     1716.26    160.68 o 
   1  15  -1     2011.57     1987.11    116.39 o 
   3  15  -1     1469.12     1381.23    105.15 o 
   5  15  -1      399.51      397.32     46.24 o 
   7  15  -1      595.36      550.20     63.15 o 
   9  15  -1      388.22      412.50    133.71 o 
  11  15  -1       47.81      249.90    103.18 o 
  13  15  -1        9.20     -146.32    146.32 o 
 -12  16  -1      115.60     -106.59    106.59 o 
 -10  16  -1      408.24      421.55    164.86 o 
  -8  16  -1      971.20      932.80    178.63 o 
  -6  16  -1     1334.95     1719.24    347.84 o 
  -4  16  -1     2037.85     2288.95    230.91 o 
  -2  16  -1     1654.40     1445.02    152.82 o 
   0  16  -1     1533.92     1343.75     85.80 o 
   2  16  -1     2819.44     2785.74    161.04 o 
   4  16  -1     2217.60     2508.24    130.82 o 
   6  16  -1      848.13      805.49     70.37 o 
   8  16  -1       26.52       96.28     83.71 o 
  10  16  -1       13.74       -7.64     82.08 o 
  12  16  -1      164.43       -9.08    201.30 o 
 -11  17  -1      110.51      262.60    150.99 o 
  -9  17  -1      146.21      127.01     89.38 o 
  -7  17  -1      635.78      738.18    151.34 o 
  -5  17  -1     1853.57     1879.82    214.85 o 
  -3  17  -1      415.53      435.21     73.52 o 
  -1  17  -1     1110.81     1235.40    150.90 o 
   1  17  -1     2669.02     2424.40    151.08 o 
   3  17  -1     4397.71     4276.74    255.54 o 
   5  17  -1     3655.14     3751.49    290.65 o 
   7  17  -1     1946.82     2022.59    175.95 o 
   9  17  -1     1324.52     1204.53    217.58 o 
  11  17  -1     1038.73      945.80    329.49 o 
  13  17  -1      218.26      679.64    317.84 o 
 -12  18  -1      119.20       98.97    137.33 o 
 -10  18  -1      172.27      130.77    212.64 o 
  -8  18  -1      262.98      283.58    215.04 o 
  -6  18  -1       37.23       84.99    125.44 o 
  -4  18  -1      705.48      629.67    136.80 o 
  -2  18  -1      473.21      505.42     94.87 o 
   0  18  -1     1449.58     1457.15    167.37 o 
   2  18  -1      905.60      728.82     92.94 o 
   4  18  -1       54.42      122.03     49.45 o 
   6  18  -1       61.60      218.59    106.81 o 
   8  18  -1      242.57      307.31     89.15 o 
  10  18  -1       19.52       14.43     86.56 o 
  12  18  -1        0.98       92.83    310.26 o 
 -11  19  -1       69.25       44.22     95.98 o 
  -9  19  -1      354.03      507.66    174.42 o 
  -7  19  -1     1244.74     1215.12    201.04 o 
  -5  19  -1      423.19      358.27    116.08 o 
  -3  19  -1     1532.68     1381.60    161.61 o 
  -1  19  -1      561.39      777.13    145.10 o 
   1  19  -1     1095.10     1411.62    331.14 o 
   3  19  -1     1329.17     1326.09    154.37 o 
   5  19  -1      702.74      545.58     91.69 o 
   7  19  -1       41.34      182.16    187.90 o 
   9  19  -1      268.71       70.12    120.88 o 
  11  19  -1       56.45      158.87    186.78 o 
 -10  20  -1      100.79     2822.52   2188.16 o 
  -8  20  -1      221.26      311.92    190.88 o 
  -6  20  -1      391.58      674.28    148.54 o 
  -4  20  -1      892.04     1050.81    151.78 o 
  -2  20  -1     1254.09     1079.30    162.49 o 
   0  20  -1      427.70      496.07    120.06 o 
   2  20  -1     2021.05     2118.20    484.35 o 
   4  20  -1     1809.47     1877.88    167.12 o 
   6  20  -1     1082.98     1104.82    134.17 o 
   8  20  -1      776.39      730.67    174.21 o 
  10  20  -1      326.74      348.52    156.01 o 
  -9  21  -1      270.13      344.99    135.10 o 
  -7  21  -1       97.53      153.14    108.26 o 
  -5  21  -1      455.96      472.41    151.95 o 
  -3  21  -1      183.43      271.53     95.03 o 
  -1  21  -1      174.99      161.68    105.86 o 
   1  21  -1      197.61       46.82     86.79 o 
   3  21  -1      331.91      563.31    136.38 o 
   5  21  -1      725.51      777.59    203.35 o 
   7  21  -1      406.95      449.01    138.62 o 
   9  21  -1       34.27       15.76    109.77 o 
  -8  22  -1      176.53       74.28    103.34 o 
  -6  22  -1      139.66      -35.04     74.78 o 
  -4  22  -1       85.07      262.29    102.87 o 
  -2  22  -1      461.66      381.87    118.83 o 
   0  22  -1     1209.50     1421.96    185.17 o 
   2  22  -1      488.01      392.74    126.35 o 
   4  22  -1     1053.80     1220.00    184.49 o 
   6  22  -1        6.71       -2.69     60.13 o 
   8  22  -1      176.46      173.86    139.99 o 
  10  22  -1       53.42      -22.61    132.94 o 
  -9  23  -1      180.71       59.82    252.79 o 
  -7  23  -1      326.26      620.16    181.21 o 
  -5  23  -1      494.32      403.84    127.03 o 
  -3  23  -1      938.46      885.65    187.58 o 
  -1  23  -1      407.07      489.55    133.52 o 
   1  23  -1     1107.82     1178.42    180.70 o 
   3  23  -1      803.66      660.64    166.86 o 
   5  23  -1      187.34      339.60    120.57 o 
   7  23  -1      391.58      767.71    285.06 o 
   9  23  -1      385.63      395.02    277.21 o 
  -8  24  -1      140.89       98.47     98.70 o 
  -6  24  -1      303.54      394.80    219.05 o 
  -4  24  -1       53.19      479.05    134.37 o 
  -2  24  -1      145.20       51.58    107.68 o 
   0  24  -1      123.03      122.39    151.82 o 
   2  24  -1      210.01      472.33    125.34 o 
   4  24  -1       99.10      264.19    127.76 o 
   6  24  -1       78.41      190.88    186.61 o 
   8  24  -1        8.06      120.51    239.89 o 
  -5  25  -1      143.25       80.95    118.69 o 
  -3  25  -1      150.81      242.26    285.54 o 
  -1  25  -1      321.19      356.81    257.85 o 
   1  25  -1      263.18      309.81    163.15 o 
   3  25  -1      160.28      201.56    149.42 o 
   5  25  -1      115.12      -40.23     75.87 o 
   7  25  -1      162.72      102.29    134.03 o 
  -4  26  -1      198.04      336.67    164.15 o 
  -2  26  -1      261.09       95.18    147.43 o 
   0  26  -1      236.02      -24.22     89.56 o 
   2  26  -1      456.09      448.13    134.41 o 
   4  26  -1      304.45      -39.58    151.92 o 
  -3  27  -1       62.13      182.15    225.50 o 
  -1  27  -1        3.05      -10.52     96.31 o 
   1  27  -1       10.95       45.06    264.17 o 
   3  27  -1       30.47       78.01    104.62 o 
 -14   0   0      229.87      561.56    165.77 o 
 -12   0   0     1169.77     1050.50    132.08 o 
 -10   0   0     4002.68     3696.08    266.57 o 
  -8   0   0     2352.88     2237.16    147.27 o 
  -6   0   0     1483.90     1393.80    108.22 o 
  -4   0   0     7967.32     7789.75    260.16 o 
  -2   0   0    19338.46    19532.69    739.31 o 
   2   0   0    19786.85    18989.80    851.80 o 
   4   0   0     8694.33     8360.75    443.59 o 
   6   0   0     1963.22     2156.72    188.44 o 
   8   0   0     2673.93     2548.16    282.35 o 
  10   0   0     4011.42     3643.05    458.32 o 
  12   0   0     1214.56     1148.16    250.79 o 
  14   0   0      245.97      462.25    200.04 o 
  16   0   0      262.31      132.72    202.04 o 
 -15   1   0       80.23      271.44     77.87 o 
 -13   1   0      111.02      117.76     43.61 o 
 -11   1   0      595.58      666.35     68.20 o 
  -9   1   0      200.19      165.00     35.03 o 
  -7   1   0     1121.97     1027.80     76.76 o 
  -5   1   0     3577.49     3254.91     96.72 o 
  -3   1   0    28170.84    25935.60    534.53 o 
   3   1   0    27617.11    25333.68   1087.47 o 
   5   1   0     3291.41     3011.61    200.08 o 
   7   1   0      984.18      819.04     98.39 o 
   9   1   0      142.24       39.35    157.66 o 
  11   1   0      586.84      742.69    170.08 o 
  15   1   0       62.97       38.89    130.12 o 
 -14   2   0        9.18       29.22     54.08 o 
 -12   2   0      347.23      394.79     77.54 o 
 -10   2   0      428.12      428.30     60.54 o 
  -8   2   0     1840.94     1846.69     97.10 o 
  -6   2   0      819.88      776.81     42.29 o 
  -4   2   0     3999.24     3691.94    156.51 o 
  -2   2   0     5748.01     5000.86    285.07 o 
   2   2   0     5615.94     4970.32    239.90 o 
   4   2   0     3693.78     3380.44    232.74 o 
   6   2   0      712.88      706.36    135.64 o 
   8   2   0     1669.04     1916.31    167.83 o 
  10   2   0      395.57      393.19     98.42 o 
  12   2   0      305.03      298.41    112.98 o 
  14   2   0        5.95      163.22    296.48 o 
  16   2   0      116.14      116.34    141.09 o 
 -15   3   0      658.85      629.53    127.83 o 
 -13   3   0      632.57      787.74     84.53 o 
 -11   3   0     3431.14     3414.82    179.71 o 
  -9   3   0     3387.41     3017.35    157.23 o 
  -7   3   0    11771.99    11801.06    361.97 o 
  -5   3   0     4430.30     4108.92    173.19 o 
  -3   3   0    11066.40    11341.45    238.35 o 
  -1   3   0    30372.92    28003.96    558.37 o 
   1   3   0    30244.86    29411.95    787.06 o 
   3   3   0    11611.62    11456.99    353.69 o 
   5   3   0     4788.52     4518.79    414.99 o 
   7   3   0    12126.09    11614.46    581.99 o 
   9   3   0     3380.01     3265.05    247.02 o 
  11   3   0     3412.54     3443.55    321.26 o 
  13   3   0      721.95      780.21    170.59 o 
  15   3   0      704.00      488.28    257.11 o 
 -14   4   0      112.89       23.13    107.52 o 
 -12   4   0        7.68       69.13    110.70 o 
 -10   4   0      375.36      357.59     46.58 o 
  -8   4   0      288.78      272.03     56.79 o 
  -6   4   0     1747.96     1700.64     85.26 o 
  -4   4   0      448.11      454.50     25.20 o 
  -2   4   0    28050.92    29401.82    906.38 o 
   0   4   0      230.11      227.63     14.05 o 
   2   4   0    28914.01    32701.85   1539.82 o 
   4   4   0      341.11      291.43     40.38 o 
   6   4   0     1593.05     1626.49    116.41 o 
   8   4   0      208.65      244.27    176.41 o 
  10   4   0      328.36      443.82    112.53 o 
  12   4   0        1.77      -58.54     73.86 o 
  14   4   0       98.53      112.25     89.55 o 
  16   4   0       97.75       41.33    169.34 o 
 -15   5   0       86.15      185.39    134.90 o 
 -13   5   0      231.17      288.79     68.73 o 
 -11   5   0      589.57      506.51     60.18 o 
  -9   5   0      140.65      189.41     35.54 o 
  -7   5   0      193.78      228.15     28.40 o 
  -5   5   0     1487.44     1417.01    106.07 o 
  -3   5   0      390.73      366.70     43.04 o 
  -1   5   0    46278.11    44219.74   1630.67 o 
   1   5   0    45275.18    45362.70   1448.61 o 
   3   5   0      490.22      468.96     23.57 o 
   5   5   0     1408.22     1365.66     98.93 o 
   7   5   0      194.73      198.76     50.02 o 
   9   5   0      100.30      266.94     73.47 o 
  11   5   0      564.31      568.77    113.21 o 
  13   5   0      220.34      237.16    182.82 o 
  15   5   0       75.44      183.37    194.15 o 
 -14   6   0      769.87      739.75    161.91 o 
 -12   6   0      629.38      749.53    135.68 o 
 -10   6   0     1952.01     2015.82    129.91 o 
  -8   6   0     7276.93     7369.09    336.09 o 
  -6   6   0     6024.09     6711.08    250.30 o 
  -4   6   0     5843.31     6769.83    311.53 o 
  -2   6   0    24680.17    23454.21    888.35 o 
   0   6   0     6129.08     5763.58    162.29 o 
   2   6   0    24478.88    23263.26    785.42 o 
   4   6   0     5875.20     6218.62    171.55 o 
   6   6   0     6055.93     6803.32    355.39 o 
   8   6   0     7245.27     8109.77    814.71 o 
  10   6   0     2098.04     2214.24    216.98 o 
  12   6   0      669.04      996.78    174.74 o 
  14   6   0      829.80      755.45    138.88 o 
  16   6   0      161.36      193.86    252.40 o 
 -15   7   0      238.41      117.94    116.83 o 
 -13   7   0        7.63      164.44    244.07 o 
 -11   7   0      255.27      337.77     54.37 o 
  -9   7   0      281.89      265.47     46.29 o 
  -7   7   0     1464.73     1245.61    126.93 o 
  -5   7   0     2831.77     3167.97    295.52 o 
  -3   7   0     6575.07     5989.83    374.52 o 
  -1   7   0     1454.08     1724.44     97.41 o 
   1   7   0     1211.15     1199.90     55.78 o 
   3   7   0     7088.09     6951.39    467.04 o 
   5   7   0     2650.48     2975.03    133.39 o 
   7   7   0     1402.80     1510.22     99.79 o 
   9   7   0      293.65      367.51     64.77 o 
  11   7   0      198.30      174.18     75.44 o 
  13   7   0        2.67      100.33    104.86 o 
  15   7   0      208.91      435.81    142.19 o 
 -14   8   0        1.69       51.30     80.04 o 
 -12   8   0        3.89       98.20     91.34 o 
 -10   8   0      103.39      122.21     62.06 o 
  -8   8   0      448.38      346.75     50.84 o 
  -6   8   0      526.50      458.46     83.07 o 
  -4   8   0     4291.64     4536.38    320.16 o 
  -2   8   0     4491.12     4257.10    201.38 o 
   0   8   0     1178.01     1184.77     53.60 o 
   2   8   0     4148.32     4259.69    163.32 o 
   4   8   0     4092.86     3818.97    121.07 o 
   6   8   0      582.71      601.22     52.62 o 
   8   8   0      456.40      527.49     90.87 o 
  10   8   0      121.53      191.02     59.12 o 
  12   8   0        4.83      211.63    167.51 o 
  14   8   0        0.17      138.75    219.83 o 
 -15   9   0       80.97        8.37    113.36 o 
 -13   9   0      613.65      534.16    130.11 o 
 -11   9   0      628.86      719.55    193.29 o 
  -9   9   0     4107.96     4390.97    435.63 o 
  -7   9   0     5929.27     5734.22    259.95 o 
  -5   9   0     5076.96     5095.04    460.72 o 
  -3   9   0     9125.32     9441.73    430.43 o 
  -1   9   0     5153.64     4983.78    255.94 o 
   1   9   0     5158.22     5012.89    175.88 o 
   3   9   0     8897.44     8850.10    309.15 o 
   5   9   0     5222.71     5206.50    180.32 o 
   7   9   0     6169.57     6200.30    286.61 o 
   9   9   0     4132.75     4230.95    264.34 o 
  11   9   0      570.39      728.28    114.92 o 
  13   9   0      605.20      611.12    123.73 o 
  15   9   0       83.43      219.74    216.26 o 
 -14  10   0      189.92      200.03    135.55 o 
 -12  10   0      295.99      459.04    125.12 o 
 -10  10   0        3.13       67.06     63.77 o 
  -8  10   0      427.76      467.68    108.55 o 
  -6  10   0      533.01      603.05     79.94 o 
  -4  10   0      768.93      875.28     85.00 o 
  -2  10   0     1910.56     2301.58    156.13 o 
   0  10   0      629.91      535.53     53.74 o 
   2  10   0     2182.46     2416.27    106.65 o 
   4  10   0      769.84      745.07     47.85 o 
   6  10   0      518.14      475.62     51.28 o 
   8  10   0      385.06      417.63     75.36 o 
  10  10   0       15.52      149.77     83.49 o 
  12  10   0      241.54      404.15     92.57 o 
  14  10   0      187.85      207.77     98.34 o 
 -15  11   0       13.75      516.05    294.91 o 
 -13  11   0       78.03      158.16    149.64 o 
 -11  11   0      295.45      470.57    108.86 o 
  -9  11   0      372.39      297.38     87.80 o 
  -7  11   0      741.92      764.69     70.43 o 
  -5  11   0     1214.17      981.53    126.03 o 
  -3  11   0      557.00      600.44     72.10 o 
  -1  11   0      942.50      944.77     54.50 o 
   1  11   0     1078.17     1409.40     74.35 o 
   3  11   0      455.35      469.13     30.80 o 
   5  11   0     1353.55     1483.16     86.75 o 
   7  11   0      753.00      829.65     77.58 o 
   9  11   0      315.59      470.71    117.34 o 
  11  11   0      282.49      221.69     79.10 o 
  13  11   0       59.52      -67.68     67.68 o 
 -14  12   0      251.40      114.35    108.38 o 
 -12  12   0      670.87      629.45    159.83 o 
 -10  12   0      915.49      803.55     93.38 o 
  -8  12   0      437.75      459.41    121.23 o 
  -6  12   0     2536.49     2500.96    221.76 o 
  -4  12   0     2756.36     2756.11    209.36 o 
  -2  12   0     3902.45     3878.22    327.56 o 
   0  12   0     5430.94     5520.70    293.01 o 
   2  12   0     3794.53     3965.96    177.70 o 
   4  12   0     2968.83     2866.27    121.24 o 
   6  12   0     2687.29     2821.95    139.19 o 
   8  12   0      474.21      419.77     59.21 o 
  10  12   0      878.17      806.55    103.49 o 
  12  12   0      666.91      721.18    144.71 o 
  14  12   0      247.15      110.93    352.81 o 
 -13  13   0       33.45      -39.42    152.16 o 
 -11  13   0      243.73      218.02    102.99 o 
  -9  13   0      343.81      347.70     65.35 o 
  -7  13   0     1138.01      993.22    149.18 o 
  -5  13   0     2610.73     2737.71    231.93 o 
  -3  13   0     3410.48     3143.85    501.88 o 
  -1  13   0      519.29      449.75     39.25 o 
   1  13   0      383.96      365.01     40.28 o 
   3  13   0     3093.06     2770.12    145.19 o 
   5  13   0     2571.57     2642.61    116.07 o 
   7  13   0     1106.97     1140.45     81.32 o 
   9  13   0      424.98      509.05    101.07 o 
  11  13   0      271.14      394.59    108.95 o 
  13  13   0       31.10      118.38     93.16 o 
 -14  14   0       59.42      192.19    274.03 o 
 -12  14   0      254.03      165.16    174.84 o 
 -10  14   0      189.14      175.02     97.98 o 
  -8  14   0      220.64      197.12     53.04 o 
  -6  14   0       65.48       52.93    100.45 o 
  -4  14   0      351.21      497.98    151.73 o 
  -2  14   0      697.51      498.09     52.29 o 
   0  14   0      993.22     1117.04     75.04 o 
   2  14   0      667.05      673.19     95.37 o 
   4  14   0      336.17      296.00     30.15 o 
   6  14   0       83.54       87.92     26.09 o 
   8  14   0      232.80      238.70     79.98 o 
  10  14   0      155.62      162.78    106.56 o 
  12  14   0      283.33      168.20    112.46 o 
  14  14   0       54.96      531.31    239.28 o 
 -13  15   0      237.25      404.00    210.50 o 
 -11  15   0      505.90      429.75    144.01 o 
  -9  15   0      628.93      546.10    125.26 o 
  -7  15   0      456.65      411.01    114.32 o 
  -5  15   0     1224.35     1286.18    179.55 o 
  -3  15   0     3653.64     3717.50    278.13 o 
  -1  15   0     4057.28     4151.99    243.51 o 
   1  15   0     4106.06     4485.79    216.13 o 
   3  15   0     3562.61     3579.80    192.61 o 
   5  15   0     1363.29     1441.74    119.27 o 
   7  15   0      576.90      588.63     73.90 o 
   9  15   0      560.72      482.80    138.83 o 
  11  15   0      528.54      570.73    160.45 o 
  13  15   0      241.51      453.40    202.26 o 
 -12  16   0       80.43      257.74    112.38 o 
 -10  16   0      360.65      428.14    137.62 o 
  -8  16   0      348.28      495.69    120.38 o 
  -6  16   0      519.76      839.87    241.54 o 
  -4  16   0     1081.36     1140.24    182.77 o 
  -2  16   0     1054.69      815.86     93.56 o 
   0  16   0     2500.14     2324.16    127.03 o 
   2  16   0      961.76      873.22     80.83 o 
   4  16   0      980.28      891.87     90.53 o 
   6  16   0      483.81      395.69     70.25 o 
   8  16   0      385.90      537.67    119.26 o 
  10  16   0      365.45      408.95    136.65 o 
  12  16   0       92.80      -18.60    101.33 o 
 -13  17   0       40.66      338.95    215.82 o 
 -11  17   0       11.69       49.52     99.82 o 
  -9  17   0      297.10      490.42    129.90 o 
  -7  17   0      149.30      428.52    104.45 o 
  -5  17   0     1131.71     1385.47    183.91 o 
  -3  17   0      543.52      501.07    105.04 o 
  -1  17   0     1080.38      836.87     84.93 o 
   1  17   0     1150.40     1045.85     92.69 o 
   3  17   0      580.25      499.42     63.47 o 
   5  17   0     1219.29     1469.51    137.36 o 
   7  17   0      127.09      205.64    124.94 o 
   9  17   0      290.66      273.90    125.64 o 
  11  17   0       18.37       92.53    106.39 o 
  13  17   0       46.60      -22.41    206.49 o 
 -12  18   0      166.96     -119.34    119.34 o 
 -10  18   0      370.06      659.04    172.47 o 
  -8  18   0     1450.03     1561.42    214.00 o 
  -6  18   0      929.23      949.93    323.12 o 
  -4  18   0      605.87      741.61    120.70 o 
  -2  18   0     1832.55     1745.84    372.74 o 
   0  18   0      273.11      356.43     56.94 o 
   2  18   0     1784.99     1591.19    138.21 o 
   4  18   0      499.66      465.34     75.14 o 
   6  18   0      855.55      673.38     88.22 o 
   8  18   0     1281.40     1010.08    126.72 o 
  10  18   0      349.48      495.43    163.23 o 
  12  18   0      178.97      -31.77    114.09 o 
 -11  19   0       72.01       -1.67    100.13 o 
  -9  19   0       87.41      214.12    202.74 o 
  -7  19   0       55.07      195.53    106.64 o 
  -5  19   0      590.33      588.11    135.24 o 
  -3  19   0     1408.34     1331.73    171.22 o 
  -1  19   0      352.33      331.49     86.80 o 
   1  19   0      405.80      393.61     69.36 o 
   3  19   0     1406.35     1434.68    130.39 o 
   5  19   0      634.89      631.72     91.45 o 
   7  19   0       68.70      156.81     60.20 o 
   9  19   0       61.31       86.63    259.99 o 
  11  19   0       82.75      -11.77    133.33 o 
 -10  20   0       35.36      150.93    269.88 o 
  -8  20   0      133.12       96.77     82.82 o 
  -6  20   0      253.01      287.06    233.87 o 
  -4  20   0       17.57       56.08     82.47 o 
  -2  20   0     1043.54      911.45    133.87 o 
   0  20   0      809.88      709.19    213.51 o 
   2  20   0      959.82      870.05     97.45 o 
   4  20   0       11.39       78.87     64.51 o 
   6  20   0      213.01      289.67     82.40 o 
   8  20   0      141.58      -17.34     85.03 o 
  10  20   0       34.52      325.18    334.85 o 
  -9  21   0      222.13      126.66    105.10 o 
  -7  21   0       94.14      176.87    106.90 o 
  -5  21   0      302.61      381.84    136.39 o 
  -3  21   0      825.33      730.64    139.09 o 
  -1  21   0      637.83      683.58    145.28 o 
   1  21   0      623.12      562.81    130.28 o 
   3  21   0      818.34      800.36    105.79 o 
   5  21   0      343.75      310.21     79.78 o 
   7  21   0       66.14       77.68    150.61 o 
   9  21   0      222.31      158.25    297.48 o 
 -10  22   0       69.57      238.10    135.93 o 
  -8  22   0      309.78      396.67    216.52 o 
  -6  22   0       63.78        8.49    171.35 o 
  -4  22   0      821.52      727.22    170.61 o 
  -2  22   0      796.52     1044.90    178.59 o 
   0  22   0      109.31      106.64     89.27 o 
   2  22   0      889.63      929.68    156.79 o 
   4  22   0      882.27      658.14    113.87 o 
   6  22   0       98.52       51.84     77.70 o 
   8  22   0      314.57       41.69    130.32 o 
  10  22   0       74.33       58.87    136.62 o 
  -9  23   0       72.55      321.04    142.40 o 
  -7  23   0       91.95      368.25    166.82 o 
  -5  23   0       97.23      136.21    122.54 o 
  -3  23   0       26.46       40.44     65.30 o 
  -1  23   0      395.12      426.37    116.65 o 
   1  23   0      384.57      394.02    130.62 o 
   3  23   0       37.84        9.12    102.55 o 
   5  23   0      113.43      250.95     79.86 o 
   7  23   0       97.98      468.77    142.13 o 
   9  23   0       88.71      117.46    157.05 o 
  -8  24   0      195.30      231.49    160.44 o 
  -6  24   0      372.23      384.70    166.83 o 
  -4  24   0      285.57      101.39    118.20 o 
  -2  24   0      448.05      475.99    146.02 o 
   0  24   0      156.41      355.15    122.93 o 
   2  24   0      435.04      682.00    343.26 o 
   4  24   0      340.37      360.09    114.87 o 
   6  24   0      340.77      467.92    268.23 o 
   8  24   0      221.66      421.87    266.40 o 
  -7  25   0      152.06     -104.22    126.80 o 
  -5  25   0       57.87       58.44    105.46 o 
  -3  25   0      478.49      564.66    150.23 o 
  -1  25   0      214.90      127.62    260.07 o 
   1  25   0      193.43       32.06     89.01 o 
   3  25   0      476.14      380.70    116.57 o 
   5  25   0       45.52      239.19    202.74 o 
   7  25   0      134.30      385.60    206.58 o 
  -4  26   0       81.73      211.85    303.24 o 
  -2  26   0       26.89      158.91    263.82 o 
   0  26   0      134.10       93.03    234.18 o 
   2  26   0       32.83      185.42    218.13 o 
   4  26   0       69.46      128.97    149.98 o 
  -3  27   0      120.59       16.35    109.32 o 
  -1  27   0      238.00      459.15    287.19 o 
   1  27   0      255.68      112.28    274.42 o 
   3  27   0      135.56      -51.62    178.50 o 
 -15   1   1      194.02      142.96    207.23 o 
 -13   1   1      389.43      494.85     66.37 o 
 -11   1   1      900.48      837.41     74.61 o 
  -9   1   1      222.18      290.12     50.02 o 
  -7   1   1     1567.26     1491.81     64.49 o 
  -5   1   1    10363.20    10924.58    322.45 o 
  -3   1   1    65757.04    63429.70   3280.69 o 
   1   1   1    42171.61    36387.84    413.95 o 
   3   1   1     4809.03     4730.77    181.32 o 
   5   1   1      802.19      900.94     69.88 o 
   7   1   1     2308.64     2251.22    380.02 o 
   9   1   1      875.39      882.09    113.77 o 
  11   1   1      497.61      701.05    132.46 o 
  13   1   1       46.52      227.25    114.73 o 
  15   1   1      237.82      -23.02    131.98 o 
 -16   2   1       91.09      466.78    183.99 o 
 -14   2   1     1051.07      870.00    111.94 o 
 -12   2   1      288.92      241.28     85.15 o 
 -10   2   1     2790.82     2920.18    183.09 o 
  -8   2   1      929.58     1006.96     57.72 o 
  -6   2   1    12111.50    12389.81    333.25 o 
  -4   2   1     8897.19     9061.02    223.78 o 
  -2   2   1     6021.00     5671.41    151.35 o 
   2   2   1     4418.50     4459.77    145.95 o 
   4   2   1     2912.83     3049.21    245.42 o 
   6   2   1     1003.84      895.74    212.90 o 
   8   2   1     4816.65     4286.78    345.66 o 
  10   2   1     1754.92     1911.88    206.96 o 
  12   2   1      524.85      609.37    138.64 o 
  14   2   1       25.57       13.47     90.96 o 
  16   2   1      155.37       61.89    114.04 o 
 -15   3   1       50.59      137.49    108.83 o 
 -13   3   1      255.42      283.96    143.39 o 
 -11   3   1      112.71      158.76     36.31 o 
  -9   3   1      147.96      151.75     28.72 o 
  -7   3   1     1550.23     1563.79     69.35 o 
  -5   3   1     3939.16     3997.95    138.35 o 
  -3   3   1     8190.71     8461.29    222.39 o 
  -1   3   1     2313.23     1801.00     80.10 o 
   1   3   1      178.75      158.63     10.31 o 
   3   3   1     3049.41     3191.61    214.95 o 
   5   3   1      103.01      142.89     41.77 o 
   7   3   1      549.66      518.37    106.30 o 
   9   3   1      333.09      323.50     85.98 o 
  11   3   1      531.98      558.80    115.09 o 
  13   3   1      232.32      204.66    174.79 o 
  15   3   1       18.63      132.67    111.90 o 
 -16   4   1      255.60       66.45    183.47 o 
 -14   4   1      346.99      391.53     80.55 o 
 -12   4   1      334.16      319.86     58.68 o 
 -10   4   1      338.27      375.47     46.07 o 
  -8   4   1     3571.57     3731.48    148.62 o 
  -6   4   1     2917.26     3320.33    263.04 o 
  -4   4   1     4215.88     4912.32    156.43 o 
  -2   4   1     1726.10     1658.62     79.89 o 
   0   4   1      453.45      404.99     17.70 o 
   2   4   1    28311.00    29290.65    727.02 o 
   4   4   1     1409.43     1382.15     73.24 o 
   6   4   1     4260.83     4525.89    241.49 o 
   8   4   1     1920.14     2168.15    194.91 o 
  10   4   1      447.68      508.88    113.93 o 
  12   4   1      244.96      357.07    110.64 o 
  14   4   1      511.65      562.13    147.74 o 
  16   4   1      140.23       68.36     99.08 o 
 -15   5   1      439.29      445.59    230.47 o 
 -13   5   1      383.40      396.62     73.13 o 
 -11   5   1      739.54      713.95     78.27 o 
  -9   5   1     2701.08     2800.02    161.77 o 
  -7   5   1     7315.85     6495.31    256.83 o 
  -5   5   1     7224.48     7533.98    263.14 o 
  -3   5   1     4587.38     4540.48    181.92 o 
  -1   5   1      867.79     1110.65     84.02 o 
   1   5   1    36362.82    40419.82   1219.52 o 
   3   5   1     5221.14     5851.88    125.41 o 
   5   5   1     4721.96     5806.71    273.96 o 
   7   5   1     2968.87     3217.25    335.07 o 
   9   5   1     2094.10     2085.77    257.28 o 
  11   5   1      673.00      647.25    128.66 o 
  13   5   1       99.10      123.48     87.24 o 
  15   5   1      152.81      552.08    130.72 o 
 -16   6   1        4.76     -110.40    135.07 o 
 -14   6   1       23.50        0.18     77.28 o 
 -12   6   1       27.63      163.02     87.05 o 
 -10   6   1      162.91      120.77     83.82 o 
  -8   6   1      247.55      234.55     36.83 o 
  -6   6   1      545.76      565.33     48.14 o 
  -4   6   1      474.15      427.98     60.17 o 
  -2   6   1      314.56      281.96     70.54 o 
   0   6   1     1293.59     1243.81     61.37 o 
   2   6   1    10826.07    11307.25    428.00 o 
   4   6   1     1031.73      864.84     49.64 o 
   6   6   1     1829.72     1966.65    130.32 o 
   8   6   1      789.96      717.72     92.27 o 
  10   6   1      110.03      191.96     73.71 o 
  12   6   1       98.77       51.52     73.96 o 
  14   6   1       26.59      175.53    143.27 o 
 -13   7   1      433.86      466.38     76.41 o 
 -11   7   1       85.46       49.78     72.35 o 
  -9   7   1     2046.08     2017.04    131.43 o 
  -7   7   1     3042.43     3054.64    152.53 o 
  -5   7   1     2416.50     2844.24    160.31 o 
  -3   7   1     2368.45     2022.23    118.44 o 
  -1   7   1     2749.40     2420.70    127.40 o 
   1   7   1     5582.73     5988.25    190.89 o 
   3   7   1     7168.48     7687.67    253.58 o 
   5   7   1      389.36      402.25     41.44 o 
   7   7   1     1941.93     1826.35    185.30 o 
   9   7   1     1589.08     1730.91    337.25 o 
  11   7   1      192.52      245.04     81.75 o 
  13   7   1      510.29      525.91    147.47 o 
  15   7   1       43.29      -76.27     88.10 o 
 -14   8   1      545.34      674.17    133.20 o 
 -12   8   1      721.60      577.87     85.13 o 
 -10   8   1     1519.91     1722.20    225.94 o 
  -8   8   1     7143.59     8040.45    657.23 o 
  -6   8   1     2594.97     2451.98    129.77 o 
  -4   8   1     5802.30     5780.38    279.97 o 
  -2   8   1     1251.45     1448.32    100.87 o 
   0   8   1     4548.27     4523.33    152.91 o 
   2   8   1    21426.56    21388.06    927.76 o 
   4   8   1    10007.79     9757.30    242.05 o 
   6   8   1     3639.28     3929.96    184.16 o 
   8   8   1     3143.20     3757.04    292.10 o 
  10   8   1      358.86      411.79     81.61 o 
  12   8   1       80.81      295.52    132.02 o 
  14   8   1      145.03      160.44     87.57 o 
 -15   9   1       97.61      113.10    196.81 o 
 -13   9   1       35.01      305.27    113.14 o 
 -11   9   1      494.29      334.12     70.17 o 
  -9   9   1       61.87       76.22     65.77 o 
  -7   9   1     2596.85     2414.53    145.34 o 
  -5   9   1      148.50      117.52     53.41 o 
  -3   9   1     1512.86     1484.41    144.32 o 
  -1   9   1       91.97      120.07     56.68 o 
   1   9   1      370.70      425.37     55.84 o 
   3   9   1    13327.93    12284.09    396.50 o 
   5   9   1     3421.62     3283.05    112.81 o 
   7   9   1      896.07     1038.16    185.36 o 
   9   9   1      778.37      817.26    100.17 o 
  11   9   1      329.70      408.97     91.22 o 
  13   9   1      143.36      125.26    285.01 o 
  15   9   1       43.21       89.28    109.20 o 
 -14  10   1      106.43      125.39     93.04 o 
 -12  10   1      506.97      601.31     95.61 o 
 -10  10   1      436.21      525.69     86.97 o 
  -8  10   1      713.50      852.17     79.43 o 
  -6  10   1     2494.73     3073.52    230.18 o 
  -4  10   1     1171.33     1089.55    125.13 o 
  -2  10   1     7154.70     7405.87    357.18 o 
   0  10   1     3319.90     3495.01    139.63 o 
   2  10   1     1297.71     1483.58     76.61 o 
   4  10   1     3964.24     4343.34    213.24 o 
   6  10   1     1100.10     1196.97     79.00 o 
   8  10   1      784.90      963.75    110.87 o 
  10  10   1      895.64      918.59    111.11 o 
  12  10   1      297.08      261.81     93.24 o 
  14  10   1       59.35      -39.07    121.77 o 
 -15  11   1      183.04      353.07    236.31 o 
 -13  11   1      493.76      704.98    155.72 o 
 -11  11   1      954.19      899.91    111.62 o 
  -9  11   1     2006.84     2224.76    159.77 o 
  -7  11   1     4229.12     4450.32    339.28 o 
  -5  11   1      855.70     1052.35    198.47 o 
  -3  11   1      764.79      818.41    119.33 o 
  -1  11   1     6220.11     7506.63    460.78 o 
   1  11   1     4138.34     4328.95    225.74 o 
   3  11   1    13221.96    12442.49    870.90 o 
   5  11   1     2336.79     2169.28     80.65 o 
   7  11   1     1949.71     1914.44    143.66 o 
   9  11   1      469.43      565.79    110.30 o 
  11  11   1      642.68      611.72     97.67 o 
  13  11   1      146.45      114.39    131.28 o 
 -14  12   1       57.64      210.68    184.86 o 
 -12  12   1      209.36      277.82    100.93 o 
 -10  12   1      253.82      241.58     61.49 o 
  -8  12   1      128.00      122.98     49.97 o 
  -6  12   1      193.28       94.51     59.64 o 
  -4  12   1      192.03      340.10     96.97 o 
  -2  12   1     2222.24     2280.47    162.95 o 
   0  12   1     1629.33     1767.77    114.70 o 
   2  12   1     2337.14     2378.52    123.29 o 
   4  12   1     1428.39     1269.87     83.63 o 
   6  12   1      651.89      587.11     41.40 o 
   8  12   1      460.20      550.28     78.94 o 
  10  12   1        4.18       18.66     51.62 o 
  12  12   1      253.27      250.48    129.16 o 
  14  12   1       58.31      248.77    192.36 o 
 -13  13   1      147.76       28.04     89.16 o 
 -11  13   1      165.59      212.70     82.60 o 
  -9  13   1       67.78       96.70     43.78 o 
  -7  13   1      731.00      527.59    160.32 o 
  -5  13   1      534.79      549.32     96.83 o 
  -3  13   1      622.13      592.66    108.61 o 
  -1  13   1     2577.55     2902.94    144.78 o 
   1  13   1      683.89      627.87     52.18 o 
   3  13   1     1490.28     1589.30    224.67 o 
   5  13   1     1158.58     1259.04    293.95 o 
   7  13   1      156.53      595.85    420.61 o 
   9  13   1     1461.60     1604.09    226.02 o 
  11  13   1      866.99      702.43    213.90 o 
  13  13   1      232.19      140.03    126.84 o 
 -14  14   1       97.04      427.98    262.47 o 
 -12  14   1      529.21      522.17    139.33 o 
 -10  14   1     1183.66     1209.77    125.11 o 
  -8  14   1     1781.81     1723.05    150.65 o 
  -6  14   1     5075.14     5962.34    417.19 o 
  -4  14   1     4690.79     4467.23    386.21 o 
  -2  14   1     4391.60     4523.39    525.78 o 
   0  14   1     5398.88     5745.86    258.28 o 
   2  14   1     1765.36     1632.47    105.34 o 
   4  14   1     3365.81     3095.79    162.89 o 
   6  14   1     2825.48     2916.17    173.74 o 
   8  14   1      960.48     1046.03    169.08 o 
  10  14   1      517.28      349.36    124.79 o 
  12  14   1      252.41      245.95    199.73 o 
 -13  15   1       10.75      100.72    101.41 o 
 -11  15   1       45.09       85.80    110.80 o 
  -9  15   1      384.99      413.86     83.97 o 
  -7  15   1      602.83      821.37    115.38 o 
  -5  15   1      397.82      403.38     84.20 o 
  -3  15   1     1452.14     1454.33    147.55 o 
  -1  15   1     1978.18     1960.76    116.25 o 
   1  15   1     1665.90     1613.60    108.19 o 
   3  15   1      533.16      549.64     57.67 o 
   5  15   1      528.77      499.11     87.17 o 
   7  15   1      538.74      596.32     99.76 o 
   9  15   1      283.44      419.86    175.32 o 
  11  15   1       44.60       23.41     80.64 o 
  13  15   1       68.24       83.45    125.62 o 
 -12  16   1      139.24      133.12    112.42 o 
 -10  16   1       32.19       69.93    111.27 o 
  -8  16   1       33.90      158.09    128.10 o 
  -6  16   1      663.69      837.53    137.51 o 
  -4  16   1     1930.52     2024.81    213.00 o 
  -2  16   1     2637.61     2578.80    228.17 o 
   0  16   1     1343.85     1049.50     89.37 o 
   2  16   1     1742.06     1726.39    165.35 o 
   4  16   1     1808.85     1775.63    147.43 o 
   6  16   1     1385.34     1197.77    108.12 o 
   8  16   1      853.62      988.72    352.42 o 
  10  16   1      363.16      609.60    152.10 o 
  12  16   1      120.59       78.92    140.04 o 
 -13  17   1      224.59       44.12    172.05 o 
 -11  17   1     1014.46      888.91    196.58 o 
  -9  17   1     1406.14     1314.12    137.50 o 
  -7  17   1     2018.68     2099.59    428.59 o 
  -5  17   1     3843.83     3505.74    319.20 o 
  -3  17   1     4612.97     4216.90    328.75 o 
  -1  17   1     2825.96     2615.72    164.15 o 
   1  17   1     1392.31     1424.37    107.23 o 
   3  17   1      337.68      212.88     48.85 o 
   5  17   1     1814.72     1809.09    152.09 o 
   7  17   1      741.40      613.12    159.93 o 
   9  17   1      145.60       61.82    188.92 o 
  11  17   1      161.36      292.64    135.54 o 
 -12  18   1        1.77      -75.36    114.01 o 
 -10  18   1       22.17       88.63     82.99 o 
  -8  18   1      244.57      394.49    114.52 o 
  -6  18   1       56.58      -43.91     89.63 o 
  -4  18   1       54.64       20.97     99.58 o 
  -2  18   1      871.80      884.20     86.44 o 
   0  18   1     1402.26     1275.55    100.71 o 
   2  18   1      438.43      392.09     68.42 o 
   4  18   1      694.01      616.44     80.44 o 
   6  18   1       44.02       16.39     60.82 o 
   8  18   1      246.75      443.13    130.43 o 
  10  18   1      171.85     -111.74    111.74 o 
  12  18   1      126.07      283.96    198.16 o 
 -11  19   1       45.39      153.84    125.05 o 
  -9  19   1      312.43      331.35    113.97 o 
  -7  19   1       84.62      478.12    153.47 o 
  -5  19   1      689.12      842.14    140.39 o 
  -3  19   1     1147.39     1187.50    170.61 o 
  -1  19   1      965.50      847.48     99.83 o 
   1  19   1      406.74      406.90     67.01 o 
   3  19   1     1368.52     1341.00    196.67 o 
   5  19   1      325.39      433.19    132.78 o 
   7  19   1     1121.64     1185.19    235.75 o 
   9  19   1      329.51      814.30    203.39 o 
  11  19   1       56.21       -9.91    100.07 o 
 -10  20   1      354.08      458.40    155.58 o 
  -8  20   1      845.72     1034.58    208.24 o 
  -6  20   1     1066.54      957.32    220.40 o 
  -4  20   1     1911.96     2131.49    242.49 o 
  -2  20   1     2090.21     2229.45    245.58 o 
   0  20   1      594.02      557.09     76.55 o 
   2  20   1     1396.93     1071.49    124.50 o 
   4  20   1      961.58     1035.14    108.22 o 
   6  20   1      497.73      601.72    149.81 o 
   8  20   1      259.52      859.88    239.97 o 
  10  20   1      124.26      167.89    181.07 o 
  -9  21   1       35.10       50.90    167.95 o 
  -7  21   1      394.96      461.02    177.98 o 
  -5  21   1      701.41      743.64    147.57 o 
  -3  21   1      318.00      506.76    135.87 o 
  -1  21   1      186.40      472.17     96.01 o 
   1  21   1      188.70      226.89     50.15 o 
   3  21   1      197.95      172.67     78.19 o 
   5  21   1      457.39      449.42     89.98 o 
   7  21   1       87.06      -33.67    130.02 o 
   9  21   1      263.33      222.47    150.14 o 
 -10  22   1       28.87      123.36    277.82 o 
  -8  22   1      123.38      320.52    143.44 o 
  -6  22   1        0.09     -125.48    135.68 o 
  -4  22   1      920.68      940.24    195.99 o 
  -2  22   1      477.38      669.98    125.25 o 
   0  22   1     1144.20      967.33    366.59 o 
   2  22   1      425.93      305.66     72.45 o 
   4  22   1      135.42       97.42     57.97 o 
   6  22   1      103.06       81.73     80.86 o 
   8  22   1      163.66       11.45    167.03 o 
  -9  23   1      378.94      197.42    145.09 o 
  -7  23   1      411.70      517.26    175.32 o 
  -5  23   1      208.09      405.76    142.29 o 
  -3  23   1      875.69      983.84    297.31 o 
  -1  23   1     1220.72     1394.27    201.36 o 
   1  23   1      441.61      476.57    135.59 o 
   3  23   1      998.91      987.46    117.64 o 
   5  23   1      538.73      385.89    189.27 o 
   7  23   1      345.90      350.33    159.97 o 
   9  23   1      217.15      523.64    261.51 o 
  -8  24   1       10.54      109.79    187.22 o 
  -6  24   1       72.12      165.02    131.20 o 
  -4  24   1       90.07      249.33    123.63 o 
  -2  24   1      207.66      470.12    150.94 o 
   0  24   1      108.72      150.11    157.18 o 
   2  24   1      128.76      282.73    101.47 o 
   4  24   1       49.34      385.08    248.69 o 
   6  24   1      282.47      879.24    281.05 o 
   8  24   1      135.05       83.28    188.35 o 
  -7  25   1      134.46     -111.44    145.71 o 
  -5  25   1      100.18      150.49    106.81 o 
  -3  25   1      126.95      246.41    215.12 o 
  -1  25   1      225.47      421.95    135.51 o 
   1  25   1      312.60      338.99    118.96 o 
   3  25   1      133.07      481.30    118.85 o 
   5  25   1      124.68     -179.37    179.37 o 
  -4  26   1      319.21      607.52    140.03 o 
  -2  26   1      480.46      189.02    350.28 o 
   0  26   1      236.76      153.20     99.92 o 
   2  26   1      285.78      469.05    119.78 o 
   4  26   1      233.95      263.26    209.89 o 
  -3  27   1       27.36       45.26    107.59 o 
  -1  27   1        8.67      225.09    106.56 o 
   1  27   1        1.33      112.82    125.00 o 
   3  27   1       58.05      554.24    263.61 o 
 -16   0   2      276.02      187.65    157.05 o 
 -14   0   2     1993.35     2368.88    392.49 o 
 -12   0   2      641.69      565.07    121.64 o 
 -10   0   2     3446.81     3339.55    204.98 o 
  -8   0   2       80.50      116.47     60.34 o 
  -6   0   2    16259.19    16305.05    541.74 o 
  -4   0   2    19894.20    22167.26    438.57 o 
  -2   0   2     9842.61     9136.85    498.44 o 
   2   0   2     1540.36     1689.24    116.67 o 
   4   0   2      177.90      165.33     45.69 o 
   6   0   2      149.33      201.17     74.82 o 
   8   0   2      678.95      442.98    131.06 o 
  10   0   2     1198.91     1158.37    215.21 o 
  12   0   2      223.11      349.59    158.27 o 
  14   0   2      162.81        3.23    142.75 o 
 -15   1   2       48.52       55.34     89.88 o 
 -13   1   2      585.66      551.23    126.31 o 
 -11   1   2     1466.68     1485.01     91.01 o 
  -9   1   2     1661.72     1676.89     83.48 o 
  -7   1   2     1811.82     1815.49     70.92 o 
  -5   1   2    12620.01    12398.17    260.36 o 
  -3   1   2     9539.36     8733.11    321.45 o 
  -1   1   2     6875.11     7209.62    313.48 o 
   1   1   2    43061.40    39845.05   1265.19 o 
   3   1   2      815.69      874.28     87.33 o 
   5   1   2     8326.52     7628.27    349.85 o 
   7   1   2     2628.01     2129.59    320.37 o 
   9   1   2     1994.13     1934.79    347.84 o 
  11   1   2      537.19      541.09    208.76 o 
  13   1   2       52.52      203.83    114.17 o 
  15   1   2      120.09       38.67    112.13 o 
 -16   2   2       17.25      104.29    166.12 o 
 -14   2   2       76.25       28.25    123.48 o 
 -12   2   2      160.59      267.30     44.93 o 
 -10   2   2      591.20      573.75     61.04 o 
  -8   2   2     3592.00     3509.12    146.38 o 
  -6   2   2    10871.64    10651.46    331.44 o 
  -4   2   2    24066.47    24331.94    568.55 o 
  -2   2   2    21741.42    22907.32    563.08 o 
   0   2   2     3944.63     3717.69    142.66 o 
   2   2   2    24006.77    24396.26    736.11 o 
   4   2   2     4053.53     3863.67    189.62 o 
   6   2   2     3385.10     3067.04    186.50 o 
   8   2   2     1139.16     1168.96    118.87 o 
  10   2   2      428.94      535.28     95.93 o 
  12   2   2      270.30      131.73    113.25 o 
  14   2   2      239.06      -15.35    126.64 o 
 -15   3   2      529.88      545.36    156.18 o 
 -13   3   2     1115.13     1038.80    181.90 o 
 -11   3   2     1312.93     1396.64     90.36 o 
  -9   3   2     3151.65     3131.14    159.30 o 
  -7   3   2     6320.72     5982.30    226.37 o 
  -5   3   2     7193.61     6990.81    217.56 o 
  -3   3   2     4098.61     3729.93    122.78 o 
  -1   3   2     2693.20     2408.76    112.66 o 
   1   3   2    26245.36    26111.29    674.93 o 
   3   3   2     5748.65     6940.93    354.64 o 
   5   3   2       61.59      129.45     40.15 o 
   7   3   2      869.95      774.96    114.24 o 
   9   3   2      927.73      721.31    134.62 o 
  11   3   2      562.86      419.57    120.20 o 
  13   3   2       54.34      243.54    237.71 o 
  15   3   2       63.11      -13.76    107.52 o 
 -16   4   2       43.44      -16.13    139.69 o 
 -14   4   2      259.99      383.39    111.98 o 
 -12   4   2      194.79      296.94     55.48 o 
 -10   4   2     2367.74     2330.02    156.98 o 
  -8   4   2     1521.42     1653.54     98.03 o 
  -6   4   2     3484.67     3760.22    153.47 o 
  -4   4   2     3622.23     3968.77    214.44 o 
  -2   4   2     5741.24     5067.75    175.38 o 
   0   4   2     3295.20     3283.35    117.20 o 
   2   4   2    17731.05    17200.62    506.13 o 
   4   4   2     3819.92     3946.64    179.72 o 
   6   4   2     7769.54     8112.58    770.50 o 
   8   4   2     3074.21     3020.54    225.31 o 
  10   4   2      756.54      828.67    144.58 o 
  12   4   2       56.63       16.99    149.59 o 
  14   4   2       29.92       33.68    150.03 o 
 -15   5   2       33.95     -118.68    152.51 o 
 -13   5   2      818.14      603.46    137.08 o 
 -11   5   2      224.96      186.70     48.10 o 
  -9   5   2     1113.67     1274.41     93.88 o 
  -7   5   2     4182.16     4377.07    191.06 o 
  -5   5   2     3326.12     3451.67    237.79 o 
  -3   5   2     1628.59     1473.67     87.90 o 
  -1   5   2    11928.75    11739.41    390.30 o 
   1   5   2       71.51       50.65     13.52 o 
   3   5   2     6767.09     7665.58    311.70 o 
   5   5   2     1497.50     1463.77    102.18 o 
   7   5   2     1659.01     1617.55    132.20 o 
   9   5   2     1441.03     1618.50    178.31 o 
  11   5   2      264.82      344.12    100.48 o 
  13   5   2      589.57      522.21    122.99 o 
  15   5   2       71.49       67.84    144.93 o 
 -14   6   2      779.55      772.85    154.25 o 
 -12   6   2     1284.81      986.19     95.68 o 
 -10   6   2     1727.61     1751.99    121.48 o 
  -8   6   2     4020.83     3747.93    188.02 o 
  -6   6   2     1093.76      946.59     64.62 o 
  -4   6   2     2953.85     2885.61    192.76 o 
  -2   6   2     3354.24     3969.02    264.57 o 
   0   6   2    13815.28    13802.73   1113.72 o 
   2   6   2     8178.47     8554.67    167.46 o 
   4   6   2     5801.27     5779.97    440.19 o 
   6   6   2      315.20      404.31     55.62 o 
   8   6   2      849.78      680.61    104.90 o 
  10   6   2      139.43      176.75     80.97 o 
  12   6   2       64.01      -32.28     66.62 o 
  14   6   2       56.81     -102.53    102.53 o 
 -15   7   2       72.74       89.21    167.16 o 
 -13   7   2      664.64      506.87     81.65 o 
 -11   7   2      203.36      287.63    105.24 o 
  -9   7   2     2985.46     3181.50    174.95 o 
  -7   7   2     2262.84     2571.65    159.40 o 
  -5   7   2     4027.99     4430.29    236.09 o 
  -3   7   2     1975.80     1949.20    104.45 o 
  -1   7   2     1283.66     1113.69     76.08 o 
   1   7   2     7604.64     6615.69    368.74 o 
   3   7   2     4205.45     4106.86    186.72 o 
   5   7   2     6410.54     6411.02    295.61 o 
   7   7   2     1744.33     1488.24    250.44 o 
   9   7   2     1582.37     1400.97    250.35 o 
  11   7   2       48.08       52.78     62.44 o 
  13   7   2       92.84      154.51    190.53 o 
  15   7   2       54.04       -7.15    155.65 o 
 -14   8   2       38.76      304.85    168.47 o 
 -12   8   2      877.98      835.75    101.41 o 
 -10   8   2     1966.64     1933.17    137.20 o 
  -8   8   2      546.05      489.76     72.69 o 
  -6   8   2     2635.24     2715.24    143.31 o 
  -4   8   2      672.01      805.31     75.61 o 
  -2   8   2       77.73      147.60     33.03 o 
   0   8   2     3475.87     3010.08    294.61 o 
   2   8   2     3517.82     3415.51    126.10 o 
   4   8   2     2648.04     2667.32    109.29 o 
   6   8   2     4705.23     4917.26    286.34 o 
   8   8   2     1825.74     1888.21    164.18 o 
  10   8   2      362.89      452.22    125.61 o 
  12   8   2      176.09       67.38     93.65 o 
  14   8   2       36.90      -94.91     99.14 o 
 -15   9   2      440.72     -153.91    153.91 o 
 -13   9   2      667.52      658.11    149.09 o 
 -11   9   2     1738.07     1650.28    138.73 o 
  -9   9   2      999.69     1080.91    125.03 o 
  -7   9   2     2390.88     2429.69    145.27 o 
  -5   9   2     1922.10     1978.73    138.88 o 
  -3   9   2     4606.54     4461.33    239.65 o 
  -1   9   2     9593.18    10281.09    564.75 o 
   1   9   2    12338.65    12566.20    717.07 o 
   3   9   2     4837.17     5214.46    351.36 o 
   5   9   2       70.65      110.07     26.79 o 
   7   9   2      464.85      437.36     58.72 o 
   9   9   2       19.61      260.29    119.55 o 
  11   9   2      170.19       65.29     58.07 o 
  13   9   2       70.74      136.98     80.23 o 
 -14  10   2       58.02      -60.78    163.15 o 
 -12  10   2      250.84      180.96    124.64 o 
 -10  10   2       84.60      304.97     58.91 o 
  -8  10   2      680.36      686.05     77.42 o 
  -6  10   2       34.64       30.57     49.39 o 
  -4  10   2     4231.87     4174.37    247.50 o 
  -2  10   2     3682.52     3637.68    234.70 o 
   0  10   2     1113.43     1238.08     73.00 o 
   2  10   2     3722.71     3458.92    205.35 o 
   4  10   2     1019.06     1248.31     70.02 o 
   6  10   2     1516.87     1265.10    108.13 o 
   8  10   2     1489.19     1500.69    202.09 o 
  10  10   2      166.38      362.49     99.70 o 
  12  10   2      334.21      659.33    110.85 o 
  14  10   2      129.86      169.37    150.42 o 
 -15  11   2        6.72        8.37    151.55 o 
 -13  11   2      133.69       32.16    195.37 o 
 -11  11   2     1122.76      941.36    142.77 o 
  -9  11   2      116.45      110.96     49.60 o 
  -7  11   2      563.44      631.56     87.55 o 
  -5  11   2      511.88      477.79     80.92 o 
  -3  11   2      250.92      344.71     60.34 o 
  -1  11   2     5532.11     5867.44    305.08 o 
   1  11   2     2342.68     2209.98    110.40 o 
   3  11   2     3341.68     3046.34    139.60 o 
   5  11   2     1649.61     1454.52    181.71 o 
   7  11   2      102.42       42.12     32.17 o 
   9  11   2       18.90       48.09     41.77 o 
  11  11   2      231.05      312.17    119.07 o 
  13  11   2       14.20        7.76    134.81 o 
 -14  12   2      232.53      470.01    236.66 o 
 -12  12   2     1009.71      810.93    115.99 o 
 -10  12   2     1472.70     1656.67    203.86 o 
  -8  12   2     1175.46     1134.87    112.24 o 
  -6  12   2     2853.07     3616.37    264.15 o 
  -4  12   2      985.68     1240.46    345.79 o 
  -2  12   2     7243.33     7430.67    398.57 o 
   0  12   2     8088.71     8256.83    317.61 o 
   2  12   2     1322.48     1250.75    142.36 o 
   4  12   2      911.31      937.87    157.20 o 
   6  12   2      486.54      478.28     96.90 o 
   8  12   2      319.94      346.56    117.81 o 
  10  12   2      532.80      513.50    147.59 o 
  12  12   2      228.43      175.99    125.63 o 
  14  12   2       53.79      390.76    166.45 o 
 -13  13   2       32.12      -96.53    187.74 o 
 -11  13   2      385.59      429.42     87.69 o 
  -9  13   2      473.11      590.35     95.51 o 
  -7  13   2      933.87     1066.51    150.28 o 
  -5  13   2        6.86      215.63     63.02 o 
  -3  13   2     1250.01     1313.80    133.36 o 
  -1  13   2     2756.99     2927.36    376.71 o 
   1  13   2     3632.55     3722.37    186.40 o 
   3  13   2     1406.65     1288.31    186.79 o 
   5  13   2     1150.86     1122.52     79.45 o 
   7  13   2     1099.95     1218.17    173.60 o 
   9  13   2      141.33      188.37    130.02 o 
  11  13   2      404.36      248.07    133.82 o 
  13  13   2       64.33      329.58    198.34 o 
 -14  14   2       16.92     -160.45    190.97 o 
 -12  14   2       59.04       97.54    130.24 o 
 -10  14   2      298.98      335.50     85.49 o 
  -8  14   2      155.43       86.44    139.00 o 
  -6  14   2      129.06      184.18    100.89 o 
  -4  14   2      397.71      445.14     77.18 o 
  -2  14   2      231.25      317.89     65.79 o 
   0  14   2     1083.73     1092.99     86.98 o 
   2  14   2       88.64       65.24     31.88 o 
   4  14   2     1570.30     1498.86    108.72 o 
   6  14   2     1170.28      961.33    140.15 o 
   8  14   2      417.46      570.58    138.67 o 
  10  14   2      268.07      382.34    155.13 o 
  12  14   2        7.96      328.22    207.19 o 
 -13  15   2      227.46      176.32    186.96 o 
 -11  15   2      429.13      309.61     87.67 o 
  -9  15   2      950.69      911.77    116.40 o 
  -7  15   2     1290.23     1478.31    170.88 o 
  -5  15   2     3271.91     3351.74    273.27 o 
  -3  15   2     1913.03     2057.82    197.05 o 
  -1  15   2     4542.00     4498.82    378.63 o 
   1  15   2     1595.81     1731.36    120.78 o 
   3  15   2     1067.57     1151.29     92.55 o 
   5  15   2     1847.52     1620.48    183.55 o 
   7  15   2      831.50      835.32    136.13 o 
   9  15   2      609.27      411.83    134.47 o 
  11  15   2      111.65      279.35    452.13 o 
  13  15   2      113.60      320.34    162.42 o 
 -12  16   2      165.62      120.43    162.76 o 
 -10  16   2      547.79      530.03     97.78 o 
  -8  16   2      235.92      293.99    269.19 o 
  -6  16   2      366.45      409.49     92.26 o 
  -4  16   2      697.70      665.54    107.03 o 
  -2  16   2     1298.53     1318.95    163.78 o 
   0  16   2      832.56      722.82    178.14 o 
   2  16   2      533.06      451.92    125.98 o 
   4  16   2     1605.09     1354.75    135.63 o 
   6  16   2      216.64      180.13    196.33 o 
   8  16   2       75.49       42.03     99.32 o 
  10  16   2       46.20       82.78    235.61 o 
  12  16   2       95.74      -14.15    109.41 o 
 -11  17   2       46.32      345.31    105.11 o 
  -9  17   2       74.29      204.83     67.91 o 
  -7  17   2      366.58      444.24    122.46 o 
  -5  17   2      486.91      459.51    109.71 o 
  -3  17   2      340.72      579.08    110.02 o 
  -1  17   2      267.56      382.49     59.80 o 
   1  17   2       61.05       71.79     56.69 o 
   3  17   2      792.45      631.07    117.24 o 
   5  17   2      474.62      466.96    144.10 o 
   7  17   2      141.97      340.22    172.22 o 
   9  17   2       33.48      -17.75     93.17 o 
  11  17   2        2.24      110.12    121.71 o 
 -12  18   2      335.41      851.77    310.61 o 
 -10  18   2      666.45      542.80    111.17 o 
  -8  18   2     1813.76     2030.69    257.32 o 
  -6  18   2     1735.91     1512.56    216.40 o 
  -4  18   2     1402.35     1548.32    183.48 o 
  -2  18   2     1144.39     1022.67    105.09 o 
   0  18   2      199.60      324.38     93.48 o 
   2  18   2     1063.26     1250.77    114.33 o 
   4  18   2     1562.09     1386.62    136.20 o 
   6  18   2      937.43      684.29    152.06 o 
   8  18   2      237.87      225.24    200.47 o 
  10  18   2      196.35      388.54    133.73 o 
 -11  19   2      156.07      167.01    132.10 o 
  -9  19   2      393.30      430.15    160.97 o 
  -7  19   2      594.81      619.10    156.25 o 
  -5  19   2      199.60      114.89    122.56 o 
  -3  19   2      183.54      108.15     48.61 o 
  -1  19   2      293.97      311.47     63.87 o 
   1  19   2      146.40      165.42     94.09 o 
   3  19   2      367.41      370.56     77.37 o 
   5  19   2      704.51      656.34    152.38 o 
   7  19   2       69.56       90.25    126.53 o 
   9  19   2      259.56      438.43    161.01 o 
  11  19   2       41.70     -104.27    130.82 o 
 -10  20   2      133.40      -97.69     98.28 o 
  -8  20   2      321.07      694.72    155.13 o 
  -6  20   2      249.73      243.27    127.49 o 
  -4  20   2      544.00      654.70    221.36 o 
  -2  20   2      493.44      385.16     72.41 o 
   0  20   2       34.62       21.41     40.25 o 
   2  20   2       98.75      156.92    144.32 o 
   4  20   2       14.59      -31.35     31.35 o 
   6  20   2       24.26       -8.39    143.92 o 
   8  20   2      244.50      499.30    181.24 o 
  10  20   2       44.25      178.01    179.68 o 
  -9  21   2      111.58      164.41    123.11 o 
  -7  21   2      271.66      345.57    135.99 o 
  -5  21   2      756.75      779.33    244.90 o 
  -3  21   2     1457.15     1239.30    194.33 o 
  -1  21   2     1242.06     1154.07    346.73 o 
   1  21   2      975.18      849.97    107.10 o 
   3  21   2      964.70      791.17     96.60 o 
   5  21   2      299.41      128.39    140.26 o 
   7  21   2      598.96      538.29    284.93 o 
   9  21   2      208.49       91.98    151.49 o 
  -8  22   2       24.28       68.96    350.15 o 
  -6  22   2      146.02      231.48    110.30 o 
  -4  22   2      418.08      409.39    126.60 o 
  -2  22   2      895.36     1025.96    416.29 o 
   0  22   2      215.00      303.34     73.51 o 
   2  22   2      121.78      248.32     58.27 o 
   4  22   2      149.67      272.15    119.12 o 
   6  22   2      402.80      393.32    151.66 o 
   8  22   2       28.82        5.77    101.46 o 
  -9  23   2        2.17     -142.72    142.72 o 
  -7  23   2       62.14       30.19    140.06 o 
  -5  23   2       48.20       89.88    260.55 o 
  -3  23   2      233.06      144.31    126.27 o 
  -1  23   2      154.66      123.78     89.98 o 
   1  23   2      190.90      304.29    122.95 o 
   3  23   2       54.61       56.25     56.89 o 
   5  23   2      209.67      259.19    150.51 o 
   7  23   2       17.28       24.72    115.18 o 
  -8  24   2      166.87      120.69    205.27 o 
  -6  24   2      163.21      332.52    279.13 o 
  -4  24   2      482.67      490.07    171.06 o 
  -2  24   2      691.94      528.15    137.18 o 
   0  24   2      771.81      403.17    153.50 o 
   2  24   2      194.66      355.80    123.82 o 
   4  24   2      405.66      457.48    132.33 o 
   6  24   2      263.56       16.23    115.14 o 
  -5  25   2       60.71     -104.75    104.75 o 
  -3  25   2      234.84      211.25    131.41 o 
  -1  25   2      256.62      218.80    151.90 o 
   1  25   2       52.20      209.79    115.23 o 
   3  25   2       14.85       54.59    175.19 o 
   5  25   2       36.72      196.81    261.51 o 
  -4  26   2       26.78        6.54    168.12 o 
  -2  26   2       15.09      314.41    173.70 o 
   0  26   2       95.66       68.05    120.60 o 
   2  26   2       92.04      -43.08    141.79 o 
   4  26   2      109.46       38.19    218.70 o 
  -3  27   2      147.08      374.12    243.16 o 
  -1  27   2      220.84      172.37    121.09 o 
   1  27   2      150.66      224.89    200.04 o 
 -15   1   3      203.44      386.52    420.91 o 
 -13   1   3     1535.66     1243.19    185.00 o 
 -11   1   3      273.26      321.16     87.21 o 
  -9   1   3     2008.73     1998.80    175.03 o 
  -7   1   3     6411.28     6386.04    202.10 o 
  -5   1   3    10365.90     9353.20    435.11 o 
  -3   1   3     7303.99     6981.97    241.76 o 
  -1   1   3     8500.17     8836.25    432.86 o 
   3   1   3     3837.23     4122.90    202.06 o 
   5   1   3     4315.89     4532.54    255.97 o 
   7   1   3      435.67      524.95     87.20 o 
   9   1   3     1194.37     1165.05    165.57 o 
  11   1   3      544.95      587.43    127.09 o 
  13   1   3       30.39      172.93    190.27 o 
  15   1   3       53.10       11.89    112.53 o 
 -16   2   3      155.04      229.08    207.58 o 
 -14   2   3      351.76       73.99    102.94 o 
 -12   2   3     1437.41     1334.28    165.00 o 
 -10   2   3      746.09      775.90     65.78 o 
  -8   2   3     3231.34     3246.60    200.53 o 
  -6   2   3    10095.76     9831.34    385.10 o 
  -4   2   3     1108.40     1209.69     43.82 o 
  -2   2   3      403.26      419.82     31.78 o 
   0   2   3     1992.52     2034.12    123.39 o 
   2   2   3     2831.35     3086.49    163.04 o 
   4   2   3     1486.47     1538.95    156.13 o 
   6   2   3     2033.40     2309.26    154.55 o 
   8   2   3      511.60      590.76    168.69 o 
  10   2   3     1143.63     1210.68    168.81 o 
  12   2   3       56.41       84.93    123.78 o 
  14   2   3      116.93      -17.60    114.90 o 
 -15   3   3       36.10      -50.59     96.92 o 
 -13   3   3       97.95      368.68    167.69 o 
 -11   3   3       26.96       40.98     86.37 o 
  -9   3   3       71.74       55.65     43.94 o 
  -7   3   3      429.83      396.49     89.14 o 
  -5   3   3     3699.44     3769.66    119.46 o 
  -3   3   3     3637.65     3291.46    123.27 o 
  -1   3   3     1701.00     1811.36    102.94 o 
   1   3   3     4056.94     3771.32    158.53 o 
   3   3   3     1177.80     1061.62     80.99 o 
   5   3   3     1474.52     1778.61    154.13 o 
   7   3   3       79.43      155.04    100.76 o 
   9   3   3      181.17      259.70     87.49 o 
  11   3   3      210.07      138.16    117.60 o 
  13   3   3       56.88       37.74    176.93 o 
  15   3   3        9.18      169.42    128.40 o 
 -16   4   3       62.68      -12.21    205.79 o 
 -14   4   3      431.38      571.30    123.60 o 
 -12   4   3     1051.89      877.76    139.80 o 
 -10   4   3     1649.74     1420.97    103.37 o 
  -8   4   3     7277.31     6661.46    265.48 o 
  -6   4   3     5611.72     5335.96    194.00 o 
  -4   4   3     7659.81     7526.01    345.57 o 
  -2   4   3     9349.18     9189.37    322.23 o 
   0   4   3     4490.41     4685.49    227.68 o 
   2   4   3    11714.25    12341.07   1106.07 o 
   4   4   3      937.32     1119.53     82.89 o 
   6   4   3     1088.78     1123.45    105.00 o 
   8   4   3     1628.53     1655.43    161.86 o 
  10   4   3      845.02      829.03    187.83 o 
  12   4   3      302.41      428.38    388.08 o 
  14   4   3       67.13      -67.49    175.45 o 
 -15   5   3      253.83      517.70    143.36 o 
 -13   5   3      669.92      666.17    293.91 o 
 -11   5   3      417.63      446.56     60.47 o 
  -9   5   3     1276.57     1284.30     88.67 o 
  -7   5   3     1119.15     1125.76     72.48 o 
  -5   5   3     3293.77     3955.95    254.57 o 
  -3   5   3      896.94      934.98     56.14 o 
  -1   5   3      327.98      288.84     35.96 o 
   1   5   3     2177.90     2078.05     87.00 o 
   3   5   3    15032.29    15676.36    612.21 o 
   5   5   3     1314.92     1037.65     85.21 o 
   7   5   3      436.23      651.45    129.84 o 
   9   5   3       17.01      -26.53     56.06 o 
  11   5   3       61.56       51.71     86.60 o 
  13   5   3       62.21       -4.67     84.89 o 
  15   5   3       67.85      -73.16    171.35 o 
 -14   6   3       91.02      241.70    113.13 o 
 -12   6   3       27.74        3.49    115.80 o 
 -10   6   3      740.78      550.74    145.75 o 
  -8   6   3      984.34      856.84     76.82 o 
  -6   6   3     1441.95     1425.56     87.24 o 
  -4   6   3     2609.84     2686.39    189.83 o 
  -2   6   3     4048.05     4109.28    189.54 o 
   0   6   3      375.85      361.37     34.57 o 
   2   6   3     7899.91     7829.73    179.54 o 
   4   6   3      491.02      573.67     95.92 o 
   6   6   3      666.04      791.84     89.69 o 
   8   6   3        5.58      -45.44     45.44 o 
  10   6   3      281.68      192.12    135.86 o 
  12   6   3      147.41       72.52    101.00 o 
  14   6   3       29.90      268.07    135.60 o 
 -15   7   3      256.76      224.14    104.90 o 
 -13   7   3      905.97      807.80    159.35 o 
 -11   7   3     1447.15     1398.85    118.50 o 
  -9   7   3      762.54      705.48     71.20 o 
  -7   7   3     1608.58     1612.47    108.99 o 
  -5   7   3     5965.53     5999.64    290.39 o 
  -3   7   3     8133.15     7820.93    356.90 o 
  -1   7   3     6935.16     7559.03    466.78 o 
   1   7   3     9590.50    10257.66    502.58 o 
   3   7   3     8221.14     9032.73    306.77 o 
   5   7   3     4345.00     4374.66    431.99 o 
   7   7   3     2324.86     2291.90    168.76 o 
   9   7   3      989.82      883.36    121.63 o 
  11   7   3      113.42        5.57     71.26 o 
  13   7   3      271.64       57.37    240.06 o 
 -14   8   3      199.97      106.31    221.97 o 
 -12   8   3      363.88      517.59    120.53 o 
 -10   8   3      341.34      336.09     56.81 o 
  -8   8   3     1178.88     1149.32     96.58 o 
  -6   8   3     3332.90     3523.70    181.35 o 
  -4   8   3     3322.38     3667.48    209.73 o 
  -2   8   3      149.05      204.88     44.98 o 
   0   8   3      129.85      118.92     96.75 o 
   2   8   3     1127.95     1082.26     41.15 o 
   4   8   3      774.14      722.61     56.23 o 
   6   8   3      515.54      485.17    121.56 o 
   8   8   3      140.38      217.82     60.37 o 
  10   8   3       67.23       18.08     72.52 o 
  12   8   3      119.54       28.25     77.24 o 
  14   8   3       59.82      168.47    200.91 o 
 -15   9   3       54.66       97.93    134.99 o 
 -13   9   3       72.32      203.81    177.76 o 
 -11   9   3      223.83      242.54     54.56 o 
  -9   9   3      213.06      243.60    115.60 o 
  -7   9   3     1209.72     1252.21     97.84 o 
  -5   9   3     2769.27     2676.58    251.79 o 
  -3   9   3     2433.93     2812.04    169.87 o 
  -1   9   3      990.52     1068.93     81.25 o 
   1   9   3       82.52      131.80     60.05 o 
   3   9   3      807.67      751.30     47.26 o 
   5   9   3      269.98      308.25     85.44 o 
   7   9   3      247.38      374.06     79.34 o 
   9   9   3      371.88      478.86    175.25 o 
  11   9   3       32.89       37.37     44.48 o 
  13   9   3      118.23        8.29     94.31 o 
 -14  10   3      328.77      187.22    345.18 o 
 -12  10   3     1319.21     1446.92    190.32 o 
 -10  10   3     2317.00     2220.21    174.73 o 
  -8  10   3      115.46      187.31     45.29 o 
  -6  10   3     3666.66     3730.91    235.06 o 
  -4  10   3     4185.62     4358.83    272.23 o 
  -2  10   3    10657.71    10772.14    510.60 o 
   0  10   3    11604.90    13319.90    923.62 o 
   2  10   3     2483.98     2391.14    174.40 o 
   4  10   3     1036.68     1108.47    119.52 o 
   6  10   3     1745.66     1798.91    162.11 o 
   8  10   3     1126.92     1281.56    196.37 o 
  10  10   3      767.17      692.61    186.50 o 
  12  10   3      299.33      457.49    255.71 o 
  14  10   3      119.90       28.43    133.73 o 
 -13  11   3      172.28      186.50    258.29 o 
 -11  11   3      699.18      545.60     81.51 o 
  -9  11   3       78.72      184.49     85.63 o 
  -7  11   3     1956.52     2150.68    172.96 o 
  -5  11   3      454.92      326.07     70.30 o 
  -3  11   3     2958.08     3206.56    205.63 o 
  -1  11   3      305.91      416.84     60.17 o 
   1  11   3     2286.66     2470.22    122.91 o 
   3  11   3      199.47      275.18     74.21 o 
   5  11   3      377.38      478.63     99.90 o 
   7  11   3      758.36      662.84    136.31 o 
   9  11   3       93.70      214.84    102.24 o 
  11  11   3      256.24      238.07    189.97 o 
  13  11   3      141.92       95.91    360.01 o 
 -14  12   3       21.71      424.58    196.20 o 
 -12  12   3      263.36      299.49    106.57 o 
 -10  12   3      289.04      445.31     93.91 o 
  -8  12   3     1512.87     1764.58    148.95 o 
  -6  12   3      155.44      287.08     67.06 o 
  -4  12   3       96.88       90.71    102.11 o 
  -2  12   3     2733.94     2779.70    207.49 o 
   0  12   3      936.62      944.99     78.61 o 
   2  12   3     2136.58     2180.96    120.07 o 
   4  12   3      319.29      222.57     26.79 o 
   6  12   3      721.79      622.95    123.96 o 
   8  12   3      278.78      352.02    113.80 o 
  10  12   3      185.71      302.21    179.76 o 
  12  12   3       37.90      278.03    102.94 o 
 -13  13   3      377.00      361.54    127.68 o 
 -11  13   3     1116.88      973.34    138.80 o 
  -9  13   3     1229.57     1252.31    129.75 o 
  -7  13   3     1250.19     1361.87    154.88 o 
  -5  13   3     4290.05     4052.34    435.74 o 
  -3  13   3     5033.53     5697.41    368.47 o 
  -1  13   3     7681.15     7999.78    437.52 o 
   1  13   3     3871.19     3991.61    204.37 o 
   3  13   3     1948.41     1721.48    100.46 o 
   5  13   3      994.85     1021.64    221.27 o 
   7  13   3     1021.16     1109.74    164.40 o 
   9  13   3      619.57      453.44    143.95 o 
  11  13   3      148.90      113.89    136.46 o 
  13  13   3       85.46       35.33    111.26 o 
 -12  14   3      107.77       38.99    113.23 o 
 -10  14   3      845.55      618.47    100.23 o 
  -8  14   3      518.01      780.50    136.12 o 
  -6  14   3      421.86      592.29    213.60 o 
  -4  14   3      170.64       25.00     86.11 o 
  -2  14   3      877.55      933.87    111.72 o 
   0  14   3     1470.18     1384.08    105.18 o 
   2  14   3      360.24      366.77     51.23 o 
   4  14   3      637.51      581.30     51.56 o 
   6  14   3      271.97      405.30    115.60 o 
   8  14   3      449.03      468.73    245.42 o 
  10  14   3      105.00      -15.66     79.74 o 
  12  14   3       47.75      171.44    335.63 o 
 -13  15   3      218.45      349.06    243.11 o 
 -11  15   3      167.80      246.74     81.48 o 
  -9  15   3      334.11      154.80    117.09 o 
  -7  15   3      607.09      733.84    136.66 o 
  -5  15   3      353.52      395.25    102.54 o 
  -3  15   3     1335.03     1204.82    149.94 o 
  -1  15   3     1481.25     1670.60    127.63 o 
   1  15   3      203.68      263.79     51.63 o 
   3  15   3      153.44      195.32     77.20 o 
   5  15   3     1618.10     1236.61    162.10 o 
   7  15   3      108.42      321.36    255.54 o 
   9  15   3      312.22      140.16    129.16 o 
  11  15   3       56.94      155.03    120.04 o 
 -12  16   3      197.49      108.22    152.77 o 
 -10  16   3      747.79      792.97    134.93 o 
  -8  16   3     1348.64     1487.30    202.62 o 
  -6  16   3     2471.47     2577.26    243.40 o 
  -4  16   3     3573.22     3627.29    315.06 o 
  -2  16   3     3500.89     3755.97    273.30 o 
   0  16   3     3384.01     3316.49    261.02 o 
   2  16   3     2025.85     1965.65    137.17 o 
   4  16   3      747.35      568.94     63.16 o 
   6  16   3      497.21      627.96    120.64 o 
   8  16   3      522.72      426.48    128.12 o 
  10  16   3      328.00      248.77    151.27 o 
  12  16   3       56.63      446.82    165.55 o 
 -11  17   3      321.60      151.59    102.26 o 
  -9  17   3     1122.49      986.91    142.42 o 
  -7  17   3      258.29      171.56     97.90 o 
  -5  17   3      156.80      124.15    214.51 o 
  -3  17   3       76.35       38.89     92.61 o 
  -1  17   3      649.32      728.77    119.55 o 
   1  17   3      485.45      455.89    100.14 o 
   3  17   3      747.81      735.76     88.11 o 
   5  17   3      455.20      626.69    135.45 o 
   7  17   3      317.47      453.35    120.92 o 
   9  17   3      113.95      -85.13     85.13 o 
  11  17   3       48.48      135.94    110.45 o 
 -12  18   3       53.94      106.47    167.51 o 
 -10  18   3      230.27      254.94     90.80 o 
  -8  18   3      298.34      461.97    117.76 o 
  -6  18   3       15.58       68.19    105.86 o 
  -4  18   3       95.26      270.02    157.05 o 
  -2  18   3     1391.58     1283.14    155.06 o 
   0  18   3      769.82      701.51     85.36 o 
   2  18   3      323.84      271.89     57.13 o 
   4  18   3      111.35      180.21     86.47 o 
   6  18   3      140.87       76.65    166.03 o 
   8  18   3      159.25      122.68    112.18 o 
  10  18   3       40.54      261.28    154.56 o 
 -11  19   3      853.87     1142.32    353.33 o 
  -9  19   3      559.71      824.13    293.65 o 
  -7  19   3     1554.22     1954.58    243.06 o 
  -5  19   3      553.91      628.60    126.29 o 
  -3  19   3     1222.23     1137.47    117.42 o 
  -1  19   3      280.78      296.18     75.12 o 
   1  19   3      623.91      646.82     80.92 o 
   3  19   3      306.05      374.45     95.88 o 
   5  19   3      611.83      544.13    130.20 o 
   7  19   3      705.34      849.67    191.45 o 
   9  19   3      263.17      392.15    388.17 o 
 -10  20   3      218.39      145.65    113.62 o 
  -8  20   3      433.24      255.00    208.63 o 
  -6  20   3      167.26      214.03    105.42 o 
  -4  20   3       98.10      232.33     77.13 o 
  -2  20   3      110.69      249.78     73.56 o 
   0  20   3      699.85      748.03    102.92 o 
   2  20   3      481.08      399.10     87.23 o 
   4  20   3      356.83      422.14    228.16 o 
   6  20   3      512.49      346.80    140.39 o 
   8  20   3       12.55      110.48    120.21 o 
  10  20   3       53.48       71.10    123.12 o 
  -9  21   3       59.91      151.71    309.91 o 
  -7  21   3        8.99       35.43     90.49 o 
  -5  21   3      570.75      431.91    136.13 o 
  -3  21   3      206.36      119.12     93.85 o 
  -1  21   3      874.74      815.77    116.10 o 
   1  21   3      244.72      365.04     75.52 o 
   3  21   3       81.90       98.30    120.21 o 
   5  21   3      110.76       87.79     90.06 o 
   7  21   3       71.00      309.94    260.12 o 
   9  21   3       15.02     -127.14    134.20 o 
  -8  22   3      161.43      389.81    165.67 o 
  -6  22   3      729.30      667.31    168.26 o 
  -4  22   3      775.62      835.24    195.62 o 
  -2  22   3     1064.65     1352.42    203.63 o 
   0  22   3      812.70      893.20    206.41 o 
   2  22   3      233.91      261.23     83.68 o 
   4  22   3      609.64      372.08    158.62 o 
   6  22   3      212.46      316.89    362.49 o 
   8  22   3      290.45      314.98    211.50 o 
  -7  23   3      329.60      390.80    151.86 o 
  -5  23   3      439.58      719.96    155.85 o 
  -3  23   3      246.31       91.06     95.14 o 
  -1  23   3      159.50      108.18     98.05 o 
   1  23   3      248.01      460.14    260.37 o 
   3  23   3       57.69       91.73    127.31 o 
   5  23   3      235.17       97.15    196.64 o 
   7  23   3      107.69      131.54    239.23 o 
  -6  24   3       60.68      233.51    190.36 o 
  -4  24   3       31.67      -39.71    101.28 o 
  -2  24   3       54.00       98.74     93.44 o 
   0  24   3      197.13      657.23    234.13 o 
   2  24   3       28.75       33.83    141.96 o 
   4  24   3       31.65       45.39     94.79 o 
   6  24   3       70.19       85.03    117.07 o 
  -5  25   3      160.23      -10.60    199.73 o 
  -3  25   3      467.41      899.08    212.03 o 
  -1  25   3      278.46      252.78    295.26 o 
   1  25   3      310.82       88.25    170.56 o 
   3  25   3      207.48      482.91    247.30 o 
   5  25   3      171.66      -14.04    171.44 o 
  -4  26   3       71.50      206.04    121.19 o 
  -2  26   3      170.05      -28.33     99.30 o 
   0  26   3       98.83       65.57    152.16 o 
   2  26   3      151.87      348.19    155.48 o 
 -16   0   4      132.84      588.08    204.83 o 
 -14   0   4      289.15      251.66    148.07 o 
 -12   0   4      513.08      295.00    141.44 o 
 -10   0   4     1910.87     1754.03    278.60 o 
  -8   0   4      741.27      696.82    159.84 o 
  -6   0   4     3126.47     2912.57    297.18 o 
  -4   0   4    26817.25    29815.29   1831.99 o 
  -2   0   4     1761.90     1824.92    162.28 o 
   4   0   4     7900.64     8130.10    585.81 o 
   6   0   4      934.17      946.91    161.84 o 
   8   0   4     1713.35     1756.82    259.33 o 
  10   0   4      398.68      255.93    148.94 o 
  12   0   4      370.50      343.39    185.30 o 
  14   0   4       59.03       10.46    157.05 o 
 -15   1   4      127.98       87.54    115.68 o 
 -13   1   4      821.27      552.70    138.47 o 
 -11   1   4      944.16      969.37    156.39 o 
  -9   1   4     3877.24     4228.11    453.14 o 
  -7   1   4     1167.86     1314.56    126.83 o 
  -5   1   4     4328.92     4470.20    260.16 o 
  -3   1   4     2535.34     2414.80     95.25 o 
  -1   1   4       91.36      100.89     31.83 o 
   3   1   4      834.67      721.79     95.61 o 
   5   1   4     2217.27     2238.28    169.69 o 
   7   1   4      408.09      498.38     89.58 o 
   9   1   4      177.78      242.26     86.03 o 
  11   1   4        3.43      -18.80     77.86 o 
  13   1   4        1.20        7.61    100.61 o 
 -14   2   4      158.89      174.41    153.21 o 
 -12   2   4     1068.57      880.93    149.26 o 
 -10   2   4      726.09      752.70    192.58 o 
  -8   2   4      993.33     1394.66    138.22 o 
  -6   2   4     1885.76     1894.78    157.31 o 
  -4   2   4     3794.68     3394.75    102.66 o 
  -2   2   4     1108.19     1124.27    101.06 o 
   0   2   4     1384.64     1274.34     95.31 o 
   4   2   4      760.89     1040.30    115.71 o 
   6   2   4      938.50     1112.51    111.99 o 
   8   2   4      171.67      210.94     69.87 o 
  10   2   4      130.74      220.08     90.16 o 
  12   2   4       40.17       59.99    107.52 o 
  14   2   4       32.69      -22.67    193.10 o 
 -15   3   4      239.39      139.89    239.63 o 
 -13   3   4      582.29      471.26    123.92 o 
 -11   3   4     2865.44     2889.90    277.94 o 
  -9   3   4      249.59      -54.69     62.08 o 
  -7   3   4     1979.07     1719.98    154.87 o 
  -5   3   4     4361.81     4214.22    133.27 o 
  -3   3   4     4049.27     3652.30    151.20 o 
  -1   3   4     1563.33     1645.03    130.71 o 
   3   3   4     3054.55     3144.61    109.12 o 
   5   3   4     2446.89     2773.23    186.57 o 
   7   3   4     2574.90     2477.89    216.51 o 
   9   3   4      447.16      426.15    102.20 o 
  11   3   4      557.11      558.77    140.57 o 
  13   3   4       74.23       45.08     96.09 o 
 -14   4   4      155.11       88.74     92.07 o 
 -12   4   4     1538.63     1641.89    294.13 o 
 -10   4   4     1501.58     1620.79    284.23 o 
  -8   4   4     1439.80     1277.82    129.13 o 
  -6   4   4      899.63      822.75     52.54 o 
  -4   4   4     4787.53     4969.05    181.84 o 
  -2   4   4     1548.45     1737.64    130.67 o 
   0   4   4     4338.45     4103.90    244.95 o 
   2   4   4     6111.94     6251.22    369.47 o 
   4   4   4       74.47       65.56     56.64 o 
   6   4   4     2585.89     2714.26    213.83 o 
   8   4   4      395.08      382.40     75.21 o 
  10   4   4       41.86      -65.99     70.19 o 
  12   4   4       17.79       17.09     76.06 o 
  14   4   4        8.52      212.62    165.90 o 
 -15   5   4      165.85      511.69    248.08 o 
 -13   5   4      661.86      591.00    187.70 o 
 -11   5   4     1838.77     1698.76    202.46 o 
  -9   5   4     1930.34     1959.94    318.45 o 
  -7   5   4     1852.73     1669.62    145.68 o 
  -5   5   4      859.32      700.33     47.37 o 
  -3   5   4      435.53      454.42     46.64 o 
  -1   5   4     3786.09     3758.68    172.78 o 
   1   5   4     1261.87     1301.98     84.76 o 
   3   5   4     5569.70     4848.03    297.39 o 
   5   5   4      479.55      499.12     72.91 o 
   7   5   4      854.43      842.37    112.65 o 
   9   5   4       48.91      291.75     82.20 o 
  11   5   4       57.34       42.45     71.71 o 
  13   5   4        8.54       -7.02     91.56 o 
 -14   6   4      223.63      184.99    171.87 o 
 -12   6   4      516.33      357.52    207.45 o 
 -10   6   4      752.95      742.86    119.80 o 
  -8   6   4     1607.95     1451.86    125.36 o 
  -6   6   4     2671.29     2837.45    141.38 o 
  -4   6   4     5478.27     5470.33    381.68 o 
  -2   6   4     4878.88     5134.19    262.21 o 
   0   6   4      672.81      621.28     53.29 o 
   2   6   4     3896.83     4110.35    409.19 o 
   4   6   4     3934.89     3792.93    221.96 o 
   6   6   4     1708.18     1494.94    164.98 o 
   8   6   4      198.14      244.68     74.86 o 
  10   6   4      672.36      658.53    150.46 o 
  12   6   4      205.33      125.28    160.23 o 
  14   6   4      116.61       47.52    146.06 o 
 -15   7   4       77.96      -11.97    101.02 o 
 -13   7   4      146.02      197.32    153.86 o 
 -11   7   4      681.47      736.53    143.33 o 
  -9   7   4     1702.52     1563.53    133.19 o 
  -7   7   4     2255.07     2450.62    137.40 o 
  -5   7   4     2585.76     2423.39    141.45 o 
  -3   7   4      264.91      301.77     42.96 o 
  -1   7   4     1972.56     1913.33    141.35 o 
   1   7   4     1670.82     1733.83     96.10 o 
   3   7   4     5373.48     5305.48    263.96 o 
   5   7   4      494.32      448.07     59.82 o 
   7   7   4     1856.28     1992.80    164.13 o 
   9   7   4       45.22       31.92     73.90 o 
  11   7   4      111.27      -16.22    113.19 o 
  13   7   4       54.59       78.92    195.07 o 
 -14   8   4      130.66      247.04    156.70 o 
 -12   8   4      789.10      983.78    170.97 o 
 -10   8   4     1142.47     1034.43    277.30 o 
  -8   8   4     1108.15     1162.13     88.10 o 
  -6   8   4     2098.11     2053.17    121.53 o 
  -4   8   4      682.05      855.19    172.39 o 
  -2   8   4     1850.91     2126.38    134.95 o 
   0   8   4     3571.76     3936.36    201.57 o 
   2   8   4      965.28      941.25     44.64 o 
   4   8   4     1568.78     1813.54    168.95 o 
   6   8   4      666.57      567.69     73.00 o 
   8   8   4      358.13      360.15     79.35 o 
  10   8   4      512.26      539.35    112.04 o 
  12   8   4        1.40      218.26    146.41 o 
  14   8   4       10.69       33.57    159.05 o 
 -15   9   4       72.94      555.38    254.10 o 
 -13   9   4      199.47      422.82    119.08 o 
 -11   9   4      190.09      440.12    106.80 o 
  -9   9   4      593.65      394.21     80.14 o 
  -7   9   4      880.57      781.33    121.29 o 
  -5   9   4     3168.96     3389.60    225.40 o 
  -3   9   4     4521.81     4359.42    258.29 o 
  -1   9   4      873.98      809.12     78.73 o 
   1   9   4     1344.54     1431.97     82.78 o 
   3   9   4     1438.59     1236.86    116.51 o 
   5   9   4     1489.02     1557.90    151.56 o 
   7   9   4     1057.93     1031.16    107.05 o 
   9   9   4      872.86      668.82    105.00 o 
  11   9   4      284.73       15.87    104.73 o 
  13   9   4      240.05      260.20    281.53 o 
 -14  10   4      122.62      224.39    112.03 o 
 -12  10   4      631.76      488.04    143.78 o 
 -10  10   4      991.00     1226.52    136.67 o 
  -8  10   4     2164.37     2255.78    163.21 o 
  -6  10   4     2396.60     2597.76    301.54 o 
  -4  10   4     1356.83     1471.69    128.43 o 
  -2  10   4     2304.64     2223.38    154.02 o 
   0  10   4     1455.90     1422.00    113.40 o 
   2  10   4     1640.03     1638.33     86.04 o 
   4  10   4      156.44      179.48     38.51 o 
   6  10   4      467.07      339.47     57.55 o 
   8  10   4       17.07      161.72     48.64 o 
  10  10   4       24.97      -49.11     74.74 o 
  12  10   4       30.24      328.17    114.25 o 
 -13  11   4      149.70       70.41    118.30 o 
 -11  11   4      267.39      230.22    102.50 o 
  -9  11   4      892.35      948.11     98.81 o 
  -7  11   4     1288.46     1119.19    120.37 o 
  -5  11   4     1381.66     1391.27    135.46 o 
  -3  11   4     2207.14     2219.34    184.43 o 
  -1  11   4      739.17      752.18     83.97 o 
   1  11   4      810.86      756.70    114.99 o 
   3  11   4     1116.43     1322.43    292.03 o 
   5  11   4      345.00      292.87     96.32 o 
   7  11   4       70.19       82.24     71.88 o 
   9  11   4      398.89      345.26    114.73 o 
  11  11   4       22.68      207.38    182.42 o 
  13  11   4        2.60      198.62    127.10 o 
 -14  12   4      249.63       10.87    150.77 o 
 -12  12   4      277.32      189.99    105.42 o 
 -10  12   4      847.51      798.40    102.48 o 
  -8  12   4      100.45       65.94     46.31 o 
  -6  12   4     1288.08     1224.44    183.51 o 
  -4  12   4     3247.92     2895.76    233.29 o 
  -2  12   4     6283.50     6629.60    392.77 o 
   0  12   4     1521.00     1727.27    166.55 o 
   2  12   4     1112.09     1005.79    102.24 o 
   4  12   4      511.57      557.41    188.57 o 
   6  12   4      573.50      745.29    128.46 o 
   8  12   4      806.87      787.53    335.15 o 
  10  12   4      269.13      543.16    288.15 o 
  12  12   4      149.82      418.56    154.91 o 
 -13  13   4      446.22      561.45    154.67 o 
 -11  13   4      527.31      551.85    147.29 o 
  -9  13   4      991.66      892.53    108.69 o 
  -7  13   4      603.14      559.62    100.51 o 
  -5  13   4      541.77      477.91     97.30 o 
  -3  13   4     1653.80     1723.25    156.29 o 
  -1  13   4     2010.24     2145.17    180.32 o 
   1  13   4      425.25      485.55     60.00 o 
   3  13   4       18.34      431.78    146.93 o 
   5  13   4      560.28      604.00    210.85 o 
   7  13   4      211.33      265.33    127.79 o 
   9  13   4      295.30      217.08    310.48 o 
  11  13   4        7.40      -24.74    135.47 o 
 -12  14   4       20.32       64.28    230.30 o 
 -10  14   4      918.05      986.52    147.22 o 
  -8  14   4      731.72      991.69    137.34 o 
  -6  14   4     1692.14     1860.18    179.66 o 
  -4  14   4     1771.23     1705.95    170.92 o 
  -2  14   4      244.00      292.17     78.24 o 
   0  14   4      848.92      887.82     83.44 o 
   2  14   4        1.44      122.52    107.52 o 
   4  14   4       45.14      -61.04     76.30 o 
   6  14   4       76.24      -29.25     69.89 o 
   8  14   4      335.60      389.62    120.46 o 
  10  14   4       22.47      288.62    170.91 o 
  12  14   4       19.91      384.16    299.97 o 
 -13  15   4      144.75      245.73    246.60 o 
 -11  15   4      168.27      400.06    118.77 o 
  -9  15   4      505.99      429.09    101.88 o 
  -7  15   4      118.43      156.29     79.28 o 
  -5  15   4     2401.82     2319.07    284.10 o 
  -3  15   4     1609.26     2026.83    292.73 o 
  -1  15   4     2248.28     2462.33    304.52 o 
   1  15   4      988.03     1280.10    111.31 o 
   3  15   4      554.17      733.24    120.00 o 
   5  15   4      849.62      858.62    154.61 o 
   7  15   4      698.01      536.07    150.20 o 
   9  15   4      233.33      222.93    143.79 o 
  11  15   4       52.67       20.25     97.60 o 
 -12  16   4      144.48      247.47    147.35 o 
 -10  16   4      254.00      425.12    150.88 o 
  -8  16   4      203.15      354.90    100.93 o 
  -6  16   4      460.44      462.14    102.09 o 
  -4  16   4      208.17      221.05    105.29 o 
  -2  16   4      488.17      671.67    250.96 o 
   0  16   4      335.36      320.25     62.45 o 
   2  16   4      290.59      248.15     48.97 o 
   4  16   4      819.11      821.97    142.26 o 
   6  16   4      351.82      378.44     99.42 o 
   8  16   4      184.55      151.08    252.05 o 
  10  16   4       16.40      221.17    142.62 o 
 -11  17   4       58.55      120.54    149.29 o 
  -9  17   4      216.73      262.50     97.30 o 
  -7  17   4      306.14      431.96    119.01 o 
  -5  17   4       60.12      -61.43     72.48 o 
  -3  17   4      432.29      561.62    108.14 o 
  -1  17   4      207.10      196.81    123.44 o 
   1  17   4      550.93      619.16     81.93 o 
   3  17   4      516.18      661.67    178.67 o 
   5  17   4      255.30      332.47    202.17 o 
   7  17   4      174.78      175.41     98.33 o 
   9  17   4       22.03       74.05     82.29 o 
  11  17   4        8.51     -153.04    153.04 o 
 -10  18   4      550.13      770.28    179.80 o 
  -8  18   4      758.95      607.45    153.52 o 
  -6  18   4      331.77      390.43    118.32 o 
  -4  18   4      277.93      454.61    347.75 o 
  -2  18   4      108.03      253.06     69.03 o 
   0  18   4      462.92      433.45    101.60 o 
   2  18   4      546.36      528.08    118.55 o 
   4  18   4      735.03     1006.39    172.73 o 
   6  18   4      388.80      674.51    164.15 o 
   8  18   4       79.24      484.75    203.61 o 
  10  18   4      126.29      125.48    181.64 o 
 -11  19   4      126.82      153.95    189.79 o 
  -9  19   4      280.92      198.15    108.25 o 
  -7  19   4      199.60      107.75    103.32 o 
  -5  19   4      234.87      281.57    100.56 o 
  -3  19   4      465.02      544.38    102.05 o 
  -1  19   4     1089.07     1329.42    209.71 o 
   1  19   4      281.39      393.51     76.13 o 
   3  19   4      206.99      229.02    109.42 o 
   5  19   4      137.95       37.48    141.26 o 
   7  19   4       93.16      190.89     91.28 o 
 -10  20   4       59.47       69.28    139.08 o 
  -8  20   4        5.28        4.68     89.86 o 
  -6  20   4      393.04      357.42    120.26 o 
  -4  20   4       49.03       23.37    163.94 o 
  -2  20   4       15.20       56.77     55.23 o 
   0  20   4       18.82      192.03     86.77 o 
   2  20   4      127.65       23.28    116.41 o 
   4  20   4      356.16      342.21    230.69 o 
   6  20   4       66.02       27.28     87.58 o 
   8  20   4        6.79       -2.85    122.63 o 
  -9  21   4      454.52      593.83    180.69 o 
  -7  21   4      765.50      823.64    164.87 o 
  -5  21   4      587.20      469.16    210.33 o 
  -3  21   4      475.94      609.99    152.37 o 
  -1  21   4      744.85      767.55    123.85 o 
   1  21   4      460.06      392.10    161.78 o 
   3  21   4      115.80      337.03    132.90 o 
   5  21   4      247.75      605.37    165.01 o 
   7  21   4       62.47      183.47    134.46 o 
  -8  22   4      238.28      307.01    144.91 o 
  -6  22   4      163.23       71.64    153.39 o 
  -4  22   4      252.04      375.92    338.55 o 
  -2  22   4       30.70      -51.56     56.01 o 
   0  22   4      451.92      504.40    112.37 o 
   2  22   4      103.29       -6.62    135.55 o 
   6  22   4       73.10      353.51    250.26 o 
  -7  23   4       54.25       37.26    100.66 o 
  -5  23   4       18.40       43.02    120.06 o 
  -3  23   4      175.59      385.67    189.88 o 
  -1  23   4       15.12      -17.19     89.99 o 
   1  23   4      103.59       34.66     95.20 o 
   3  23   4       31.08      238.15    144.97 o 
   5  23   4       27.32       81.10    110.44 o 
  -6  24   4      546.27      368.25    239.10 o 
  -4  24   4      173.31      139.32    112.49 o 
  -2  24   4      438.71      489.91    180.76 o 
   0  24   4      167.78      545.96    221.49 o 
   2  24   4      369.04      440.90    214.86 o 
   4  24   4      126.29      -77.79     77.79 o 
  -5  25   4       51.80      -18.49    119.81 o 
  -3  25   4      130.78      114.81    102.54 o 
  -1  25   4       29.52       90.34    182.07 o 
   1  25   4      246.35      279.56    218.35 o 
   3  25   4       25.28      -33.83    163.67 o 
  -2  26   4        9.02      320.72    188.96 o 
   0  26   4        4.05      136.47    169.95 o 
 -15   1   5      118.14      598.28    230.47 o 
 -13   1   5       34.86       19.59    114.84 o 
 -11   1   5     1158.56     1087.04    169.31 o 
  -9   1   5      401.43      401.43     90.43 o 
  -7   1   5      851.58      678.84     99.48 o 
  -5   1   5     2494.35     2360.00    191.76 o 
  -3   1   5     1810.57     1948.40    180.94 o 
  -1   1   5      485.85      491.46     86.24 o 
   3   1   5     1300.67     1126.80    104.60 o 
   5   1   5      555.58      575.83     90.90 o 
   7   1   5      364.22      419.72     89.05 o 
   9   1   5       75.95      202.59    213.86 o 
  11   1   5      183.69      110.23     71.79 o 
  13   1   5       60.73      196.26    231.04 o 
 -14   2   5      341.61      471.46    140.84 o 
 -12   2   5      840.42      822.03    164.01 o 
 -10   2   5     3566.19     3296.46    305.43 o 
  -8   2   5     1089.70     1226.37    147.98 o 
  -6   2   5     2212.20     2117.06    192.23 o 
  -4   2   5     8764.72     8694.69    272.91 o 
  -2   2   5     1044.59      893.34     81.66 o 
   2   2   5     2080.16     2396.96    156.18 o 
   4   2   5     2004.46     2009.94    161.60 o 
   6   2   5      933.95      980.17    118.27 o 
   8   2   5      220.65      293.48     81.54 o 
  10   2   5       30.19       77.74     80.05 o 
  12   2   5      249.72      235.82    234.87 o 
  14   2   5        6.26      134.10    143.06 o 
 -15   3   5       38.72       49.77    188.53 o 
 -13   3   5      103.19       35.08    122.95 o 
 -11   3   5       50.89       61.74    145.89 o 
  -9   3   5     1428.77     1480.50    168.07 o 
  -7   3   5      983.63     1104.90    141.12 o 
  -5   3   5      221.61      170.73     68.48 o 
  -3   3   5      701.52      635.03     50.52 o 
  -1   3   5     2106.90     2045.19    173.79 o 
   1   3   5     1571.13     1648.17    127.05 o 
   3   3   5      253.01      245.62     32.51 o 
   5   3   5      125.84       16.91    105.77 o 
   7   3   5        4.41       43.89     62.30 o 
   9   3   5      130.09      207.31     70.23 o 
  11   3   5      110.97       54.19     89.80 o 
  13   3   5        0.79      114.79    325.21 o 
 -14   4   5      477.06      463.97    141.38 o 
 -12   4   5     1688.63     1515.97    204.34 o 
 -10   4   5      795.98      860.87    207.93 o 
  -8   4   5      841.34      986.70    130.25 o 
  -6   4   5      320.41      243.74     70.72 o 
  -4   4   5      866.70      833.55     59.08 o 
  -2   4   5     1321.26     1553.16     96.94 o 
   0   4   5      429.88      489.45     64.00 o 
   2   4   5      828.98      760.87     62.21 o 
   4   4   5     1367.36     1323.92    123.34 o 
   6   4   5      318.20      417.23     95.40 o 
   8   4   5       26.28       21.33     56.75 o 
  10   4   5       82.25      156.60     88.90 o 
  12   4   5        1.74      285.70    230.21 o 
 -15   5   5      214.77      298.51    211.72 o 
 -13   5   5      441.83      369.93    137.65 o 
 -11   5   5     1877.68     2026.81    243.25 o 
  -9   5   5      752.03      566.21    101.06 o 
  -7   5   5     3620.56     3482.66    273.81 o 
  -5   5   5     1381.98     1200.51     90.39 o 
  -3   5   5    11378.86    12049.02    513.91 o 
  -1   5   5     5049.75     5013.23    256.01 o 
   1   5   5     2183.49     2174.86    150.68 o 
   3   5   5     3115.57     3071.04    150.13 o 
   5   5   5      921.40      836.70    165.33 o 
   7   5   5      566.44      480.95    124.48 o 
   9   5   5      144.73      141.10    113.88 o 
  11   5   5      201.41      147.53    152.73 o 
  13   5   5       75.18      163.07    384.12 o 
 -14   6   5       82.85      -37.55     90.94 o 
 -12   6   5       20.74      213.61     98.68 o 
 -10   6   5      197.13      276.28    127.09 o 
  -8   6   5      527.48      395.10     94.46 o 
  -6   6   5      904.76      936.04    157.20 o 
  -4   6   5      669.65      697.53     95.92 o 
  -2   6   5      917.57      887.97     78.01 o 
   0   6   5     1480.02     1505.46     98.53 o 
   2   6   5       21.88       58.86     48.57 o 
   4   6   5      673.08      652.53    104.03 o 
   6   6   5      382.35      399.42     71.64 o 
   8   6   5        7.88      178.67     71.16 o 
  10   6   5       32.12      256.15    219.44 o 
  12   6   5       22.35      -51.79     85.44 o 
 -13   7   5      524.84      321.01    284.53 o 
 -11   7   5     1473.22     1310.24    198.06 o 
  -9   7   5      608.13      646.44    116.02 o 
  -7   7   5      714.27      499.00     91.10 o 
  -5   7   5      672.71      622.21     62.93 o 
  -3   7   5      438.71      407.35     58.54 o 
  -1   7   5     1318.26     1266.12    129.62 o 
   1   7   5      169.77      397.41    134.11 o 
   3   7   5      473.11      453.99    149.11 o 
   5   7   5      177.65      191.68     54.93 o 
   7   7   5        6.30      117.21     95.92 o 
   9   7   5       79.53        1.14     62.69 o 
  11   7   5       31.47      126.56     88.43 o 
  13   7   5       21.96      256.80    193.24 o 
 -14   8   5      173.18      223.00    155.04 o 
 -12   8   5      699.35      719.86    161.63 o 
 -10   8   5      924.85      944.00    156.46 o 
  -8   8   5     3358.15     3091.68    275.36 o 
  -6   8   5      846.05      711.91     66.69 o 
  -4   8   5     2435.62     2553.42    177.99 o 
  -2   8   5     3293.18     3404.92    232.82 o 
   0   8   5     3617.99     3544.24    197.97 o 
   2   8   5     2339.90     2340.88    163.60 o 
   4   8   5     3733.94     3740.34    353.07 o 
   6   8   5     1008.48      704.87    207.27 o 
   8   8   5      751.99      637.36    214.69 o 
  10   8   5      405.14      210.14     94.17 o 
  12   8   5       69.12       80.22    150.42 o 
 -13   9   5        3.41      -36.78     87.02 o 
 -11   9   5      149.07      165.31     92.76 o 
  -9   9   5      382.27      164.16    109.61 o 
  -7   9   5      479.81      394.24     69.47 o 
  -5   9   5      198.59      207.33     56.71 o 
  -3   9   5      722.75      942.94    110.96 o 
  -1   9   5     2707.53     2859.78    275.68 o 
   1   9   5     1566.48     1630.19    112.97 o 
   3   9   5        8.40      127.79     74.95 o 
   5   9   5     1489.36     1586.19    123.41 o 
   7   9   5      316.63      224.27    110.44 o 
   9   9   5      285.71      319.68    160.97 o 
  11   9   5       16.60      -38.28    139.17 o 
  13   9   5        2.76      -67.75    251.05 o 
 -14  10   5      181.72      339.15    161.32 o 
 -12  10   5      514.59      768.43    188.96 o 
 -10  10   5      382.54      314.16    118.43 o 
  -8  10   5       67.44      220.16     56.31 o 
  -6  10   5      789.13      802.27     95.89 o 
  -4  10   5     1654.65     1642.01    140.51 o 
  -2  10   5     2262.36     2411.07    167.81 o 
   0  10   5      719.79      794.19     77.12 o 
   2  10   5      113.39      154.57     26.80 o 
   4  10   5      339.83      375.50     65.11 o 
   6  10   5       58.19       47.10     60.07 o 
   8  10   5      107.02      270.04     91.67 o 
  10  10   5       55.42      239.84    190.10 o 
  12  10   5       40.80        9.53    130.45 o 
 -13  11   5      613.29      656.96    203.22 o 
 -11  11   5      844.75      810.33    175.53 o 
  -9  11   5     1175.74     1075.99    423.53 o 
  -7  11   5     1427.67     1575.52    316.07 o 
  -5  11   5     3598.48     3618.61    269.49 o 
  -3  11   5     2771.37     2776.91    215.56 o 
  -1  11   5     3752.49     4010.90    255.59 o 
   1  11   5     1090.47     1257.35     93.23 o 
   3  11   5     1168.89     1376.59    166.48 o 
   5  11   5      677.63      818.75    313.31 o 
   7  11   5      997.23     1192.01    186.79 o 
   9  11   5      290.44      253.33    163.63 o 
  11  11   5      150.97      105.18    121.21 o 
 -12  12   5      252.18      247.05    116.20 o 
 -10  12   5      151.94      215.99    209.98 o 
  -8  12   5      515.62      436.99     76.84 o 
  -6  12   5      334.22      275.54    134.90 o 
  -4  12   5      201.89      375.04     76.74 o 
  -2  12   5      227.36      321.15     86.68 o 
   0  12   5      905.50      942.77    100.44 o 
   2  12   5      337.08      328.78     58.69 o 
   4  12   5      440.98      289.60     90.99 o 
   6  12   5       87.36      106.35     76.56 o 
   8  12   5       57.52      441.41    148.76 o 
  10  12   5       23.76      175.96    207.58 o 
  12  12   5       11.25      279.60    435.13 o 
 -13  13   5      383.15      415.82    204.96 o 
 -11  13   5      272.53      325.55    123.54 o 
  -9  13   5     1032.96     1243.27    189.50 o 
  -7  13   5      608.23      447.02     90.36 o 
  -5  13   5     1731.84     1885.46    294.04 o 
  -3  13   5      642.39      816.82    107.97 o 
  -1  13   5      297.91      315.96     67.14 o 
   1  13   5        2.44       75.15     61.86 o 
   3  13   5      500.17      319.20    102.18 o 
   5  13   5      113.66      -32.82    100.15 o 
   7  13   5        3.01       81.39    149.98 o 
   9  13   5       37.48       29.21    113.62 o 
  11  13   5        0.39       37.91     98.68 o 
 -12  14   5      315.29      135.47    298.62 o 
 -10  14   5      641.55      620.07    162.07 o 
  -8  14   5      502.15      478.69     85.64 o 
  -6  14   5     1436.05     1338.90    165.26 o 
  -4  14   5     3327.89     3488.27    401.25 o 
  -2  14   5     1149.95     1272.22    150.64 o 
   0  14   5     2283.09     2393.75    226.86 o 
   2  14   5     1045.33      934.12     91.39 o 
   4  14   5     1289.25     1337.71    218.70 o 
   6  14   5     1254.28     1285.09    209.98 o 
   8  14   5      333.78      247.41    167.47 o 
  10  14   5       72.58      127.33    116.01 o 
 -11  15   5      106.56      523.05    141.00 o 
  -9  15   5      257.03      347.94    122.04 o 
  -7  15   5      268.72      207.29    115.10 o 
  -5  15   5      128.93      139.14     76.64 o 
  -3  15   5      263.15      465.29    171.00 o 
  -1  15   5     1107.03     1211.80    147.17 o 
   1  15   5       69.29       24.61     49.80 o 
   3  15   5      243.60      338.26    100.19 o 
   5  15   5      101.61      -59.30    116.50 o 
   7  15   5       34.55       10.97     82.69 o 
   9  15   5        8.02       70.18    199.78 o 
  11  15   5       19.17      212.20    163.35 o 
 -12  16   5       94.08      -48.51    117.00 o 
 -10  16   5      290.20      109.44    156.04 o 
  -8  16   5      381.41      442.75    122.18 o 
  -6  16   5      307.10      311.92     89.25 o 
  -4  16   5       69.45      -12.12     91.56 o 
  -2  16   5      272.73      349.66    205.66 o 
   0  16   5      361.87      463.82     79.89 o 
   2  16   5      231.46      147.54    138.56 o 
   4  16   5      219.88      296.31     89.84 o 
   6  16   5        1.73       24.76    108.95 o 
   8  16   5       17.59      904.00    200.30 o 
  10  16   5       24.05       85.37    174.57 o 
 -11  17   5      280.64      195.64    143.64 o 
  -9  17   5      584.08      543.97    168.29 o 
  -7  17   5      822.90      788.07    155.68 o 
  -5  17   5      352.79      223.36    111.71 o 
  -3  17   5      389.73      422.10    117.34 o 
  -1  17   5     1220.25     1341.85    138.78 o 
   1  17   5     2061.54     1879.36    163.06 o 
   3  17   5     1139.11     1407.49    215.17 o 
   5  17   5      515.41      599.34    152.46 o 
   7  17   5      133.94      340.00    121.74 o 
   9  17   5      142.30       71.94    137.43 o 
 -10  18   5       90.16      176.99    130.40 o 
  -8  18   5      143.50      104.37     95.47 o 
  -6  18   5       16.83      -63.73     68.19 o 
  -4  18   5       98.69      302.62     82.53 o 
  -2  18   5      398.46      433.20    101.72 o 
   0  18   5       91.61      116.49     72.40 o 
   2  18   5      220.16      263.38    102.75 o 
   4  18   5      151.91      455.01    134.87 o 
   6  18   5       26.17      251.84    291.55 o 
   8  18   5        5.49      -94.69     94.69 o 
  -9  19   5      303.22      547.77    206.45 o 
  -7  19   5      389.18      384.63    112.88 o 
  -5  19   5      342.49      188.38    115.50 o 
  -3  19   5      114.54      160.42    273.59 o 
  -1  19   5      394.74      615.47    110.85 o 
   1  19   5      301.45      514.54    175.23 o 
   3  19   5       72.08      219.92     92.47 o 
   5  19   5       34.97      143.93     87.87 o 
   7  19   5        0.83      -67.41    116.76 o 
   9  19   5       12.92      298.40    207.62 o 
  -8  20   5      490.86      523.98    151.00 o 
  -6  20   5      609.29      546.58    141.86 o 
  -4  20   5      489.18      617.67    146.39 o 
  -2  20   5      555.49      569.20    109.60 o 
   0  20   5      796.63      586.73    115.36 o 
   2  20   5      424.57      521.20    207.89 o 
   4  20   5      419.06      543.84    166.91 o 
   6  20   5      176.67       87.43    135.68 o 
   8  20   5       80.50      235.08    131.76 o 
  -7  21   5      124.99      195.10    156.35 o 
  -5  21   5        4.06      146.03    131.32 o 
  -3  21   5       94.99      210.25     96.67 o 
  -1  21   5        9.12      201.01     82.50 o 
   1  21   5       65.02        1.83    141.18 o 
   3  21   5       21.44       85.71    106.69 o 
   5  21   5       23.02      -93.07     93.07 o 
   7  21   5       16.19      -37.43    151.16 o 
  -8  22   5       66.42      300.58    229.95 o 
  -6  22   5      236.43      470.83    326.56 o 
  -4  22   5      178.95      222.36    193.24 o 
  -2  22   5      411.72      527.50    127.58 o 
   0  22   5      180.16      438.80    198.77 o 
   2  22   5      109.47       86.07    143.75 o 
   4  22   5       39.40      483.26    210.41 o 
   6  22   5        7.67        2.96    185.13 o 
  -5  23   5      143.47      510.53    129.81 o 
  -3  23   5      279.58      219.46    230.86 o 
  -1  23   5      353.64      232.32    158.79 o 
   1  23   5      514.73      666.46    186.70 o 
   3  23   5      314.28      343.42    268.10 o 
   5  23   5      244.67      306.35    282.05 o 
  -4  24   5       18.43      248.43    272.98 o 
  -2  24   5        9.44       39.68    120.07 o 
   0  24   5       91.33      234.22    181.03 o 
   2  24   5       51.50      104.29    125.10 o 
  -1  25   5       98.14     -106.82    150.68 o 
 -14   0   6      179.49      309.91    182.77 o 
 -12   0   6      411.81      446.20    196.46 o 
 -10   0   6     5479.64     5897.69    712.60 o 
  -8   0   6      782.34     1069.34    207.27 o 
  -6   0   6     3789.31     3519.92    386.30 o 
  -4   0   6     6477.84     5205.08    615.68 o 
  -2   0   6    11330.88    10814.21    809.04 o 
   0   0   6     3293.35     3628.92    298.40 o 
   4   0   6      630.49      568.98    131.93 o 
   6   0   6     1885.19     1992.70    282.44 o 
   8   0   6      984.41     1027.83    237.62 o 
  10   0   6      156.18      110.66    150.94 o 
  12   0   6      169.30      -41.25    186.26 o 
 -13   1   6        1.33     -107.17    107.17 o 
 -11   1   6      260.09      507.31    127.88 o 
  -9   1   6      768.00      720.16    132.54 o 
  -7   1   6      736.73      757.15    107.42 o 
  -5   1   6      137.73      177.38     61.05 o 
  -3   1   6     1600.15     1668.37    145.57 o 
  -1   1   6       40.91      223.67     67.14 o 
   1   1   6      942.03      993.56    113.45 o 
   3   1   6      114.21      175.74     47.94 o 
   5   1   6      269.60      254.89     81.80 o 
   7   1   6      197.76      268.27     94.20 o 
   9   1   6      217.36      274.11     90.92 o 
  11   1   6       63.51      -49.44     92.65 o 
  13   1   6       43.48      249.59    194.94 o 
 -14   2   6       34.97      251.06    204.00 o 
 -12   2   6       56.74       -0.29     83.22 o 
 -10   2   6       23.22       39.52     76.95 o 
  -8   2   6      191.19      493.29    172.74 o 
  -6   2   6      292.47      146.56    104.38 o 
  -4   2   6      182.06      132.44     45.34 o 
  -2   2   6       30.48       -7.67     55.20 o 
   0   2   6      117.41      193.58     58.95 o 
   2   2   6      113.60      188.00     47.35 o 
   4   2   6       78.88       77.28     76.89 o 
   6   2   6      206.44      192.37    138.26 o 
   8   2   6       68.26      123.62     79.27 o 
  10   2   6       41.75       44.71     90.99 o 
  12   2   6       61.65      353.98    143.14 o 
 -13   3   6      993.11      912.48    179.40 o 
 -11   3   6     2125.38     1883.05    249.80 o 
  -9   3   6     1742.87     1653.32    268.49 o 
  -7   3   6     2582.56     2342.89    403.34 o 
  -5   3   6     3595.45     3157.55    251.05 o 
  -3   3   6    11183.59    11538.75    627.76 o 
  -1   3   6     3287.89     2909.43    246.60 o 
   1   3   6     1288.18     1492.26    145.45 o 
   3   3   6     1019.76      914.32     86.21 o 
   5   3   6     1251.13     1162.02    155.09 o 
   7   3   6      748.53      671.58    128.78 o 
   9   3   6      335.24      392.26    114.60 o 
  11   3   6      122.43      -40.56     93.80 o 
  13   3   6       62.11      -31.65    138.74 o 
 -14   4   6       71.71      227.16    237.75 o 
 -12   4   6      106.41        7.48     92.96 o 
 -10   4   6      253.58      150.23    152.21 o 
  -8   4   6     1909.40     1719.92    184.07 o 
  -6   4   6      603.36      515.26    101.72 o 
  -4   4   6      825.60      782.60    104.05 o 
  -2   4   6      369.77      431.52     64.70 o 
   0   4   6      264.12      352.38     64.70 o 
   2   4   6      214.11      181.81     44.65 o 
   4   4   6       84.52       88.79     49.01 o 
   6   4   6       30.03       86.28     72.51 o 
   8   4   6      332.30      493.95    104.44 o 
  10   4   6       69.95      214.45    198.47 o 
  12   4   6      130.09      200.73    217.30 o 
 -13   5   6        8.97      112.33    105.40 o 
 -11   5   6      642.92      844.44    220.70 o 
  -9   5   6      422.21      434.08     85.55 o 
  -7   5   6      124.82      224.71     77.07 o 
  -5   5   6      191.33      189.16     50.91 o 
  -3   5   6      628.10      481.48     65.18 o 
  -1   5   6      207.88      244.20     45.45 o 
   1   5   6      135.11      116.06     42.03 o 
   3   5   6     1194.84     1017.02     66.40 o 
   5   5   6      442.10      563.77     86.70 o 
   7   5   6      197.31      220.23     86.53 o 
   9   5   6       17.11      -69.82     69.82 o 
  11   5   6       14.76      181.90    232.39 o 
 -14   6   6      805.38     1006.17    226.85 o 
 -12   6   6      762.88      853.12    177.62 o 
 -10   6   6     1230.80     1190.42    180.64 o 
  -8   6   6     3597.42     3211.49    309.51 o 
  -6   6   6     1188.42     1018.01    147.29 o 
  -4   6   6     4649.08     4358.92    253.52 o 
  -2   6   6     3700.30     3789.54    219.52 o 
   0   6   6     3005.33     3604.22    262.30 o 
   2   6   6     1252.30     1107.95    215.08 o 
   4   6   6     3070.35     3001.61    230.26 o 
   6   6   6      290.94      423.35     87.38 o 
   8   6   6      761.26      629.79    129.10 o 
  10   6   6      107.00      -21.25     67.33 o 
  12   6   6       42.91       96.27    152.08 o 
 -13   7   6       30.89      210.46    116.97 o 
 -11   7   6      125.62      -47.61     98.80 o 
  -9   7   6      416.21      568.25    125.34 o 
  -7   7   6      164.20      106.40    106.95 o 
  -5   7   6     1403.53     1196.45    105.12 o 
  -3   7   6      168.68      253.52     50.85 o 
  -1   7   6      203.44      226.63     81.44 o 
   1   7   6       25.67       61.15     35.40 o 
   3   7   6      706.11      470.75     67.84 o 
   5   7   6      292.77      365.85     72.64 o 
   7   7   6       96.95      118.06    112.01 o 
   9   7   6       79.97      -29.46     75.16 o 
  11   7   6       35.11      -14.56    184.43 o 
 -14   8   6       20.95      337.21    136.79 o 
 -12   8   6       81.62       45.87    130.28 o 
 -10   8   6       60.82      225.00    180.16 o 
  -8   8   6      254.51      309.02     92.87 o 
  -6   8   6      216.62      172.00     39.67 o 
  -4   8   6      745.91      590.34     76.03 o 
  -2   8   6      251.31      316.16     58.85 o 
   0   8   6      243.37      261.03     54.41 o 
   2   8   6      313.50      249.66     80.71 o 
   4   8   6        8.77      129.13     53.58 o 
   6   8   6      185.00      100.31     56.55 o 
   8   8   6       28.30      101.33    240.41 o 
  10   8   6       21.55      -54.41    132.89 o 
  12   8   6       22.59       70.54    133.85 o 
 -13   9   6      571.45      671.89    180.86 o 
 -11   9   6      860.28      720.95    177.63 o 
  -9   9   6      720.88      438.46    140.65 o 
  -7   9   6     3112.43     2862.34    281.87 o 
  -5   9   6     2575.05     2603.91    294.04 o 
  -3   9   6     3004.31     3021.94    215.02 o 
  -1   9   6     3191.61     2809.09    249.39 o 
   1   9   6      131.61      141.51     98.10 o 
   3   9   6     1149.42     1080.95     95.73 o 
   5   9   6     1040.89      982.75    100.35 o 
   7   9   6      683.57      440.50     96.05 o 
   9   9   6       97.58       17.18    147.72 o 
  11   9   6       70.15       98.19    170.65 o 
 -12  10   6       93.29      187.12    148.89 o 
 -10  10   6       19.59      142.07    193.15 o 
  -8  10   6      510.34      554.97    156.87 o 
  -6  10   6      211.53      326.13     72.03 o 
  -4  10   6       52.97      -38.94     47.64 o 
  -2  10   6       71.43      113.97     56.94 o 
   0  10   6       15.05       93.42     39.24 o 
   2  10   6      515.50      455.85     45.66 o 
   4  10   6      289.40      387.15     54.20 o 
   6  10   6      251.08      310.87    104.67 o 
   8  10   6       14.29      251.11    125.48 o 
  10  10   6       32.74       64.83    102.26 o 
  12  10   6       18.04       -1.40     98.36 o 
 -13  11   6        6.50      217.07    155.70 o 
 -11  11   6        1.03       -6.08     98.89 o 
  -9  11   6      120.44       48.31    149.11 o 
  -7  11   6      137.02      264.24     53.86 o 
  -5  11   6      524.10      490.33    159.40 o 
  -3  11   6      247.47      317.21     78.40 o 
  -1  11   6      838.56      675.19     97.92 o 
   1  11   6      361.25      440.40     59.91 o 
   3  11   6      149.04      133.17     77.39 o 
   5  11   6      184.83      216.24    103.13 o 
   7  11   6       66.09      138.03    186.22 o 
   9  11   6       24.83       43.23     68.63 o 
  11  11   6       13.94       11.58    128.78 o 
 -12  12   6      577.80      800.13    195.85 o 
 -10  12   6      896.61      882.04    191.48 o 
  -8  12   6     1220.90     1284.33    200.95 o 
  -6  12   6     3241.43     3073.91    262.53 o 
  -4  12   6     2891.57     3274.36    248.04 o 
  -2  12   6      351.22      545.15    101.33 o 
   0  12   6      249.85      295.15     56.75 o 
   2  12   6      245.01      276.08    134.20 o 
   4  12   6      139.47      140.14    201.65 o 
   6  12   6      697.37      890.81    166.56 o 
   8  12   6       86.29       85.28    162.28 o 
  10  12   6       60.73      175.96    209.32 o 
 -11  13   6       45.36     -113.62    113.62 o 
  -9  13   6      137.11       96.80     98.97 o 
  -7  13   6       79.94       19.56    144.84 o 
  -5  13   6      171.31      257.91     70.94 o 
  -3  13   6      527.45      686.90     98.69 o 
  -1  13   6       51.43      247.90    105.86 o 
   1  13   6      879.53      906.22     94.34 o 
   3  13   6      409.86      621.23    127.22 o 
   5  13   6      140.28      187.42     80.68 o 
   7  13   6       54.80       -9.57     88.88 o 
   9  13   6        5.81      132.28    143.01 o 
  11  13   6       24.92      140.74    187.22 o 
 -12  14   6       59.48       27.00    126.03 o 
 -10  14   6      194.90      281.90    231.39 o 
  -8  14   6      238.00       75.04    193.37 o 
  -6  14   6       86.80       90.39     73.79 o 
  -4  14   6       39.68       28.84     51.88 o 
  -2  14   6      164.07      114.08    112.97 o 
   0  14   6      592.97      675.27    144.10 o 
   2  14   6      251.09      331.83     95.35 o 
   4  14   6       87.67      -40.90    109.35 o 
   6  14   6        6.98      133.07     88.77 o 
   8  14   6        0.84       22.83    131.80 o 
  10  14   6        7.46      -66.01    134.46 o 
 -11  15   6      224.01       89.85    274.85 o 
  -9  15   6      676.86      565.00    170.91 o 
  -7  15   6      315.14      229.89     86.31 o 
  -5  15   6     1410.38     1535.96    176.89 o 
  -3  15   6      404.25      420.54    103.38 o 
  -1  15   6      448.39      387.91     97.54 o 
   1  15   6     1128.05      981.38    178.57 o 
   3  15   6      116.71      156.09    106.21 o 
   5  15   6      288.97      196.16    117.26 o 
   7  15   6       43.63      674.93    207.45 o 
   9  15   6       59.76     -119.20    120.68 o 
 -10  16   6      134.35      244.07    178.93 o 
  -8  16   6       99.11      132.74    144.05 o 
  -6  16   6      105.04      150.85    146.89 o 
  -4  16   6      284.17      365.26    110.88 o 
  -2  16   6      110.45       33.77     65.50 o 
   0  16   6     1234.62     1241.97    126.87 o 
   2  16   6      190.14       85.47    108.92 o 
   4  16   6       43.86        5.08     99.71 o 
   6  16   6       27.22     -114.23    114.23 o 
   8  16   6       17.39       58.99    136.99 o 
  -9  17   6        6.99       64.72    110.18 o 
  -7  17   6       45.68      182.62    108.91 o 
  -5  17   6       39.42       44.82    116.06 o 
  -3  17   6      254.83      361.52    118.62 o 
  -1  17   6      413.61      421.02     90.20 o 
   1  17   6      174.28      459.78    126.77 o 
   3  17   6       66.41      142.57    156.52 o 
   5  17   6       24.82      -18.64     74.38 o 
   7  17   6        9.29     -106.30    106.30 o 
   9  17   6        6.97      180.50    128.76 o 
 -10  18   6      376.17      300.09    263.48 o 
  -8  18   6      260.46       96.27    197.77 o 
  -6  18   6      250.10      239.45    110.57 o 
  -4  18   6      308.98      530.32    120.56 o 
  -2  18   6      488.56      721.88    144.77 o 
   0  18   6      649.70      617.97    148.72 o 
   2  18   6      349.50      351.85    141.35 o 
   4  18   6       24.17      -11.95     85.34 o 
   6  18   6       58.42       10.03    105.51 o 
   8  18   6       21.80      231.38    130.31 o 
  -9  19   6      191.78       51.75    233.17 o 
  -7  19   6      254.16      440.62    260.64 o 
  -5  19   6      174.12      124.08    211.46 o 
  -3  19   6      100.55       94.57     83.97 o 
  -1  19   6       52.84      210.24    125.22 o 
   1  19   6      284.58      263.95    191.75 o 
   3  19   6       46.43      -97.66    159.05 o 
   5  19   6       17.37       80.36    128.96 o 
   7  19   6       14.30       17.42     99.73 o 
  -8  20   6       91.86        8.02    125.83 o 
  -6  20   6      105.63      118.62    105.26 o 
  -4  20   6       29.43       94.18    119.59 o 
  -2  20   6      216.62      271.07     97.74 o 
   0  20   6       54.79       95.86     96.88 o 
   2  20   6        4.63      -92.61    163.50 o 
   4  20   6       57.62       79.38    109.95 o 
   6  20   6       10.30      -95.15    130.63 o 
  -7  21   6      211.45      -50.58    152.86 o 
  -5  21   6      145.05      -18.76    111.39 o 
  -3  21   6      170.09      117.86    221.97 o 
  -1  21   6      316.16      578.89    206.88 o 
   1  21   6      105.29       66.85    119.67 o 
   3  21   6      115.96      147.24    120.96 o 
   5  21   6       35.29       71.00    275.60 o 
  -6  22   6      297.84      915.95    297.00 o 
  -4  22   6       21.00      489.54    222.90 o 
  -2  22   6       93.75      305.64    293.86 o 
   0  22   6      163.38      205.30    127.57 o 
   4  22   6       41.27      259.16    206.40 o 
  -3  23   6      147.95     -160.97    165.94 o 
  -1  23   6       28.03       16.46    198.82 o 
   1  23   6        8.51     -121.99    142.14 o 
   3  23   6       21.18      588.86    213.81 o 
 -13   1   7      112.38       -1.43     87.35 o 
 -11   1   7      222.22       97.54    112.14 o 
  -9   1   7      960.01     1084.61    165.22 o 
  -7   1   7      191.85      168.43     86.65 o 
  -5   1   7     1705.70     1857.49    188.45 o 
  -3   1   7     2247.00     2094.07    190.94 o 
  -1   1   7     1673.03     1684.25    148.25 o 
   1   1   7       93.33        4.53     47.26 o 
   3   1   7       12.16      110.80     60.38 o 
   5   1   7      605.80      613.23    165.20 o 
   7   1   7      143.78      -10.17    107.60 o 
   9   1   7       48.28      216.30     93.41 o 
  11   1   7       14.03      124.18    143.57 o 
 -14   2   7      148.44      361.37    181.25 o 
 -12   2   7      575.41      468.26    137.58 o 
 -10   2   7      704.94      679.37    213.55 o 
  -8   2   7      506.24      492.32    148.68 o 
  -6   2   7      440.34      391.97    104.25 o 
  -4   2   7      385.97      383.79    133.15 o 
  -2   2   7     1185.79     1068.51    131.80 o 
   0   2   7      122.78       81.10     75.17 o 
   2   2   7       30.64      -18.05     36.54 o 
   4   2   7       35.50      147.19    103.86 o 
   6   2   7      469.03      441.99    113.82 o 
   8   2   7       29.23      -63.39     98.71 o 
  10   2   7       35.35      -81.61     81.61 o 
  12   2   7        6.44      280.74    125.90 o 
 -13   3   7        6.72     -146.85    146.85 o 
 -11   3   7        9.50       47.29     78.38 o 
  -9   3   7      195.64      360.87    100.20 o 
  -7   3   7      176.17      180.28     95.83 o 
  -5   3   7      978.18      946.15    137.60 o 
  -3   3   7      138.80      133.56     76.35 o 
  -1   3   7      491.59      418.21     98.62 o 
   1   3   7       54.78       19.18     37.06 o 
   3   3   7      446.56      305.65     49.99 o 
   5   3   7      154.75      329.75     89.18 o 
   7   3   7       18.01      189.64    190.18 o 
   9   3   7       56.76       18.42     90.03 o 
  11   3   7        4.44      118.32    102.84 o 
 -12   4   7       84.37      131.58    356.52 o 
 -10   4   7      521.62      698.14    130.45 o 
  -8   4   7     1536.68     1163.98    167.98 o 
  -6   4   7     1092.50     1114.66    205.05 o 
  -4   4   7      534.33      478.70     59.87 o 
  -2   4   7     1070.18     1009.45    102.17 o 
   0   4   7      391.82      353.42     80.92 o 
   2   4   7      122.82      171.44     53.54 o 
   4   4   7      513.07      605.09    101.19 o 
   6   4   7        5.63      176.08    217.70 o 
   8   4   7      141.38       47.91    101.94 o 
  10   4   7       33.21      136.26    270.76 o 
  12   4   7        9.71       14.82    159.40 o 
 -13   5   7      457.31     4085.59   2785.78 o 
 -11   5   7      429.07      352.25    123.95 o 
  -9   5   7      390.11      272.37     94.60 o 
  -7   5   7      373.99      365.88    102.28 o 
  -5   5   7       62.65      127.99     77.87 o 
  -3   5   7      672.81      825.33     79.17 o 
  -1   5   7     1299.26     1601.89    131.27 o 
   1   5   7      418.01      388.13     70.20 o 
   3   5   7      187.70      231.82     55.32 o 
   5   5   7      107.07      172.32    158.36 o 
   7   5   7       32.63      195.28    153.82 o 
   9   5   7       21.00       11.16     80.26 o 
  11   5   7        7.75      109.52    142.22 o 
 -12   6   7        3.77      662.02    201.26 o 
 -10   6   7      128.75       49.21     85.12 o 
  -8   6   7      291.11       97.14    184.60 o 
  -6   6   7      805.86      994.30    144.28 o 
  -4   6   7      167.51      277.09     80.70 o 
  -2   6   7      507.50      493.32     72.20 o 
   0   6   7      320.28      303.48    127.22 o 
   2   6   7       36.33      115.53     94.09 o 
   4   6   7      397.14      220.92    108.78 o 
   6   6   7      202.73      269.65     85.76 o 
   8   6   7        1.19        8.35     87.59 o 
  10   6   7        5.45     -130.19    132.02 o 
 -13   7   7      111.62       51.17     99.83 o 
 -11   7   7      159.98       92.23    197.29 o 
  -9   7   7      649.25      625.53    145.75 o 
  -7   7   7      994.18      892.09    150.06 o 
  -5   7   7       21.38       61.72     90.43 o 
  -3   7   7      433.61      458.61    103.51 o 
  -1   7   7      591.44      592.25    100.85 o 
   1   7   7      983.03      921.25    127.70 o 
   3   7   7      959.75      998.08    119.33 o 
   5   7   7      190.68      146.57    150.77 o 
   7   7   7       92.13      144.70    169.87 o 
   9   7   7       54.07       79.88    145.01 o 
  11   7   7       15.56      134.20    201.26 o 
 -12   8   7      481.62      383.52    159.24 o 
 -10   8   7      963.47      990.03    213.25 o 
  -8   8   7      816.72      763.05    131.05 o 
  -6   8   7      529.05      553.20    108.53 o 
  -2   8   7     1077.75      994.98    141.66 o 
   0   8   7      746.75      669.74    106.56 o 
   2   8   7      187.73      193.31    134.38 o 
   4   8   7      699.59      575.21     99.80 o 
   6   8   7      100.78      174.98     67.78 o 
   8   8   7       81.13      107.34    116.41 o 
  10   8   7        0.44      -21.45    135.07 o 
 -13   9   7       12.18      147.30    137.17 o 
 -11   9   7       89.23      439.31    165.16 o 
  -9   9   7      227.16      654.83    297.92 o 
  -7   9   7      235.45      101.00    225.67 o 
  -5   9   7      336.31      394.08    159.88 o 
  -3   9   7       10.89       48.48     60.34 o 
  -1   9   7       22.11       -5.39     67.84 o 
   1   9   7       99.90       31.17     35.40 o 
   3   9   7      513.48      579.69     80.04 o 
   5   9   7      199.31      431.61     86.88 o 
   7   9   7        8.14      -56.24    117.20 o 
   9   9   7       46.72       31.22    146.76 o 
  11   9   7        4.25       16.04    184.95 o 
 -12  10   7      143.00      192.02    381.33 o 
 -10  10   7      140.29      195.44    162.54 o 
  -8  10   7      488.78      409.56    122.52 o 
  -6  10   7      676.36      610.88    140.25 o 
  -4  10   7      754.39      692.26     99.39 o 
  -2  10   7      152.96      352.06    160.93 o 
   0  10   7      300.31      329.66     66.48 o 
   2  10   7      926.56     1074.86    112.70 o 
   4  10   7      170.92      414.37    105.41 o 
   6  10   7      560.24      562.45    138.68 o 
   8  10   7       85.04       55.12     85.77 o 
  10  10   7       40.02      -16.08     87.83 o 
 -11  11   7      619.91      942.49    209.63 o 
  -9  11   7      492.93      563.68    162.32 o 
  -7  11   7     1700.54     1818.05    226.16 o 
  -5  11   7      450.43      421.45     81.92 o 
  -3  11   7      894.12      856.85    115.65 o 
  -1  11   7      186.75      278.68     61.90 o 
   1  11   7      404.63      344.53    108.81 o 
   3  11   7      178.99      287.60     90.07 o 
   5  11   7      231.61      217.63    108.69 o 
   7  11   7        2.08       20.86    101.41 o 
   9  11   7        3.99      104.98     91.15 o 
 -12  12   7      121.54      352.93    145.38 o 
 -10  12   7      179.25      210.50    180.90 o 
  -8  12   7       77.84      351.53    177.58 o 
  -4  12   7      397.10      487.23    100.34 o 
  -2  12   7      284.21      350.24     90.78 o 
   0  12   7      455.49      500.80    140.17 o 
   2  12   7      550.24      654.87    156.61 o 
   4  12   7      245.35      219.68    209.06 o 
   6  12   7       26.09      -83.37     83.37 o 
   8  12   7       63.86      258.30    195.07 o 
  10  12   7        4.34      -76.74    100.89 o 
 -11  13   7      139.40       35.47    113.74 o 
  -9  13   7      283.31      456.70    144.30 o 
  -7  13   7      410.82      436.57    145.49 o 
  -5  13   7      875.72      918.92    144.04 o 
  -3  13   7       19.89       25.85    107.43 o 
  -1  13   7      187.45      196.55     64.76 o 
   1  13   7      530.81      547.08    122.67 o 
   3  13   7      102.90      483.50    269.32 o 
   5  13   7      373.31      601.88    271.32 o 
   7  13   7      160.58       34.61    194.72 o 
   9  13   7       39.78     -120.80    120.80 o 
 -10  14   7      517.06      736.17    186.90 o 
  -8  14   7      266.07      384.63    129.88 o 
  -6  14   7      637.03      451.52    183.82 o 
  -4  14   7      834.16      865.11    140.47 o 
  -2  14   7       64.47      137.03     65.99 o 
   0  14   7      481.71      324.50     77.83 o 
   2  14   7      254.34      277.72    172.05 o 
   4  14   7      238.04      191.39    294.43 o 
   6  14   7       94.31      121.17    108.61 o 
   8  14   7        4.24       43.56     95.83 o 
  -9  15   7       94.84      272.68    242.02 o 
  -7  15   7       11.43      -20.49    109.96 o 
  -5  15   7      563.21      552.64    248.56 o 
  -3  15   7      485.99      482.29    114.89 o 
  -1  15   7      138.67      175.28     67.48 o 
   1  15   7      184.13      100.87    107.26 o 
   3  15   7       59.82      124.93    101.48 o 
   5  15   7      173.33       61.88    130.17 o 
   7  15   7       52.19       27.95    107.87 o 
 -10  16   7       28.05       67.53    217.39 o 
  -8  16   7      200.96       80.78    137.14 o 
  -6  16   7      550.01      566.71    206.75 o 
  -4  16   7      559.63      517.41    160.97 o 
  -2  16   7      294.06      347.41    107.43 o 
   0  16   7      260.03      441.67    180.77 o 
   2  16   7      146.35      136.38     96.38 o 
   4  16   7      169.63      192.85    118.67 o 
   6  16   7      150.05      142.66    138.76 o 
   8  16   7       63.68      341.56    227.33 o 
  -9  17   7      790.98      622.83    227.72 o 
  -7  17   7       93.50      510.12    192.01 o 
  -5  17   7      668.03      612.46    139.75 o 
  -3  17   7      401.59      434.91    242.02 o 
  -1  17   7      215.11      334.22     82.90 o 
   1  17   7      461.60      584.72    150.93 o 
   3  17   7      100.97       65.57    160.71 o 
   5  17   7       31.20      104.61    287.46 o 
   7  17   7       69.62      245.35    151.34 o 
  -8  18   7      141.79      -41.54    115.17 o 
  -6  18   7      178.92      495.12    218.44 o 
  -4  18   7        5.65       17.90     95.38 o 
  -2  18   7      265.37      180.63     84.58 o 
   0  18   7       99.25       47.04    132.89 o 
   2  18   7      120.85     1788.82   1223.98 o 
   4  18   7      164.11      130.41    276.60 o 
   6  18   7       80.19       23.81    109.00 o 
  -7  19   7      203.77        6.63    137.69 o 
  -5  19   7      143.29       13.89    110.02 o 
  -3  19   7      321.48      326.31    163.63 o 
  -1  19   7       38.42      188.04    150.07 o 
   1  19   7      112.43      217.10    134.12 o 
   3  19   7      143.60      553.84    422.92 o 
   5  19   7      105.59      -72.99    209.98 o 
  -6  20   7      210.75      250.87    162.37 o 
  -4  20   7      332.51       86.12    102.13 o 
  -2  20   7      296.84       -5.92    165.11 o 
   0  20   7      158.16      221.05    119.64 o 
   2  20   7      254.82      646.22    159.19 o 
   4  20   7       86.42       42.20    146.23 o 
  -5  21   7      141.44       60.43    114.93 o 
  -3  21   7       43.84       85.31    144.75 o 
  -1  21   7      143.41      103.98    121.56 o 
   1  21   7       89.08        9.68    180.50 o 
   3  21   7       80.64      180.32    159.78 o 
  -2  22   7       84.68       65.95    149.72 o 
   0  22   7       46.23      165.94    137.34 o 
 -12   0   8      351.16      484.40    184.17 o 
 -10   0   8      168.82      368.25    174.31 o 
  -8   0   8      255.88      594.97    196.55 o 
  -6   0   8      358.89       94.52    124.26 o 
  -4   0   8      681.41      736.58    149.64 o 
  -2   0   8      374.95      411.15    121.64 o 
   0   0   8       76.53      119.55     67.58 o 
   2   0   8      695.20      925.45    150.51 o 
   4   0   8      145.73      263.45     64.65 o 
   6   0   8       95.60      385.95    164.72 o 
   8   0   8       50.46      -28.69    145.80 o 
  10   0   8       16.37      -19.53    138.39 o 
 -13   1   8      201.03       21.44    118.94 o 
 -11   1   8      278.32      184.54    112.63 o 
  -9   1   8      944.91      841.13    173.77 o 
  -7   1   8      250.64      400.27    120.36 o 
  -5   1   8     2747.23     2402.76    251.77 o 
  -3   1   8      220.69      232.27    142.09 o 
  -1   1   8     1712.49     1791.94    186.52 o 
   1   1   8      791.22      985.30    109.65 o 
   3   1   8      208.65      171.97     72.90 o 
   5   1   8      697.81      767.73    133.70 o 
   7   1   8      230.97      112.35    223.23 o 
   9   1   8       54.38       55.75    104.27 o 
 -12   2   8      244.12      321.66    222.75 o 
 -10   2   8      286.17      288.80    126.42 o 
  -8   2   8      964.14      868.28    179.46 o 
  -6   2   8     1234.49     1561.58    185.56 o 
  -4   2   8      822.99      878.79    133.74 o 
  -2   2   8     1787.81     1988.50    189.26 o 
   0   2   8      379.87      348.68     83.41 o 
   2   2   8      816.29      679.64    120.34 o 
   4   2   8      485.73      683.80    120.75 o 
   6   2   8      188.12       26.75    153.08 o 
   8   2   8      110.17      101.49    239.06 o 
  10   2   8       67.95      163.08     97.88 o 
 -13   3   8      165.77       64.09    176.49 o 
 -11   3   8      158.87        4.62    147.02 o 
  -9   3   8      452.58      535.84    137.41 o 
  -7   3   8      711.27      603.54    134.79 o 
  -5   3   8      241.47      211.34    108.35 o 
  -3   3   8      557.85      634.74     71.26 o 
  -1   3   8       33.89       65.62     39.94 o 
   1   3   8      229.71      234.92     65.57 o 
   3   3   8       69.12       22.12     83.83 o 
   5   3   8       18.64       71.33     83.45 o 
   7   3   8        0.50        1.87     79.13 o 
   9   3   8       12.34       -4.24     96.18 o 
 -12   4   8      150.28      228.76    163.72 o 
 -10   4   8      139.15      528.87    197.25 o 
  -8   4   8      307.61      589.04    120.25 o 
  -6   4   8     1165.54     1098.92    176.24 o 
  -4   4   8      977.73      961.67    206.14 o 
  -2   4   8     1647.94     1587.87    132.27 o 
   0   4   8     1201.11     1094.27    151.21 o 
   2   4   8      451.56      568.37     83.95 o 
   4   4   8      332.95      558.27    129.88 o 
   6   4   8      519.44      523.30    142.44 o 
   8   4   8       22.01        7.03     77.75 o 
  10   4   8       48.05      131.41    194.37 o 
 -11   5   8      325.94      393.95    129.94 o 
  -9   5   8      409.58      435.59    128.84 o 
  -7   5   8      550.38      438.11    153.73 o 
  -5   5   8       96.80       34.17    133.98 o 
  -3   5   8     1714.38     1642.71    140.16 o 
  -1   5   8      724.17      780.38    101.05 o 
   1   5   8     1173.59     1029.92    147.46 o 
   3   5   8      806.62      689.59    120.64 o 
   5   5   8       96.23      109.32     86.34 o 
   7   5   8       62.28       89.73    150.86 o 
   9   5   8      113.59      -60.26    202.74 o 
 -12   6   8      145.14      147.62    234.87 o 
 -10   6   8      426.60      308.39    124.79 o 
  -8   6   8       99.95      147.52    128.27 o 
  -6   6   8      398.96      521.26    260.77 o 
  -4   6   8       18.28      132.32     71.63 o 
  -2   6   8     1181.12     1112.75    117.34 o 
   0   6   8       41.42       65.18     41.85 o 
   2   6   8       31.90      341.39    157.31 o 
   4   6   8       17.36       87.67     55.50 o 
   6   6   8       71.69       43.52    137.47 o 
   8   6   8       22.49      -30.02     79.85 o 
  10   6   8        4.73       82.06    231.08 o 
 -11   7   8      224.83      449.49    473.23 o 
  -9   7   8      335.36      362.23    125.61 o 
  -7   7   8      224.88      124.10    248.48 o 
  -5   7   8      258.96      153.29    194.33 o 
  -3   7   8      844.11      809.75     92.09 o 
  -1   7   8     1094.11     1020.18    123.11 o 
   1   7   8      734.16      732.23    228.90 o 
   3   7   8      440.93      410.37     87.55 o 
   5   7   8      158.72       52.71     78.58 o 
   9   7   8       50.39       43.51    145.54 o 
 -12   8   8      113.40       67.93    149.81 o 
 -10   8   8       40.07       89.99     93.26 o 
  -8   8   8      137.27      185.15    203.79 o 
  -6   8   8      331.95      348.82    115.57 o 
  -4   8   8      563.41      542.59     86.51 o 
  -2   8   8      618.89      473.80     78.94 o 
   0   8   8      739.25      635.25    103.55 o 
   2   8   8      589.92      524.57    132.15 o 
   4   8   8      206.25      196.21     81.76 o 
   6   8   8       54.89      235.44    154.17 o 
   8   8   8       49.35      -58.86    152.08 o 
 -11   9   8      210.84      204.75    183.47 o 
  -9   9   8      331.36      459.06    146.38 o 
  -7   9   8      175.43      438.79    121.56 o 
  -5   9   8      114.80      149.54    161.32 o 
  -3   9   8      294.86      244.18     72.77 o 
  -1   9   8       46.53       12.08     41.93 o 
   1   9   8       78.87      103.59    115.98 o 
   3   9   8       14.92      -38.02     38.02 o 
   5   9   8       17.76      130.56    188.57 o 
   7   9   8        4.98       19.88    144.05 o 
   9   9   8       15.15      130.19    161.15 o 
 -10  10   8      337.53      245.80    140.22 o 
  -8  10   8      186.65       60.53    108.26 o 
  -6  10   8      193.31      272.04    202.44 o 
  -4  10   8      187.28      228.38     74.54 o 
  -2  10   8      757.67      728.42    107.24 o 
   0  10   8      249.78      248.82     71.88 o 
   2  10   8      145.76      378.82     70.08 o 
   4  10   8      113.74        4.02     71.80 o 
   6  10   8        8.75      179.09    131.67 o 
   8  10   8       56.21      132.44    137.13 o 
 -11  11   8      161.80      490.89    296.13 o 
  -9  11   8       79.62      112.87    104.58 o 
  -7  11   8      126.43        9.62    159.01 o 
  -5  11   8      412.23      255.41    147.46 o 
  -3  11   8       53.15      -17.86     52.23 o 
  -1  11   8       38.58       13.33     49.01 o 
   1  11   8      165.43      266.32    167.90 o 
   3  11   8       71.71      138.17    103.13 o 
   5  11   8       47.28       16.39     99.33 o 
   7  11   8       32.52       54.30    184.25 o 
   9  11   8       16.58      528.69    202.83 o 
 -10  12   8      219.57      676.15    280.04 o 
  -8  12   8      223.72      341.95    129.99 o 
  -6  12   8      274.08      423.02    133.61 o 
  -4  12   8      333.79      357.96     92.33 o 
  -2  12   8       39.24      -60.67     60.67 o 
   0  12   8      122.06      247.30    125.74 o 
   2  12   8      114.48      162.31    215.25 o 
   4  12   8       29.51      135.59     95.65 o 
   6  12   8       93.17      182.61    453.09 o 
   8  12   8       11.72      178.11    133.92 o 
  -9  13   8      129.17      154.52    230.69 o 
  -7  13   8      158.70      133.45    101.76 o 
  -5  13   8      262.92       71.59    137.60 o 
  -3  13   8      207.02      190.57     88.51 o 
  -1  13   8      108.80      225.19     73.78 o 
   1  13   8      148.07      201.74     96.37 o 
   3  13   8       25.47      115.18    129.38 o 
   5  13   8       62.50      420.35    223.58 o 
   7  13   8       33.54      293.91    193.15 o 
  -8  14   8      139.77      187.82    115.06 o 
  -6  14   8        7.15        6.89    128.53 o 
  -4  14   8      240.64      432.25    104.27 o 
  -2  14   8       47.81       16.59     93.48 o 
   0  14   8       33.55      320.46    122.43 o 
   2  14   8       38.88       18.78     93.82 o 
   4  14   8       13.23      -18.87    107.75 o 
   6  14   8        0.70      236.63    292.21 o 
  -9  15   8      171.73       64.99    107.65 o 
  -7  15   8      148.73      210.21    262.73 o 
  -5  15   8      255.77      332.15    163.59 o 
  -3  15   8      269.93      299.37     97.88 o 
  -1  15   8      118.71      166.38    164.37 o 
   1  15   8       78.54       52.39    114.71 o 
   3  15   8      154.94       30.53    122.48 o 
   5  15   8       12.89      238.46    107.47 o 
   7  15   8       37.97      -75.28    138.71 o 
  -8  16   8       70.79      345.33    141.42 o 
  -6  16   8       53.37      -99.41    109.17 o 
  -4  16   8      118.39       36.99    167.34 o 
  -2  16   8       56.82      -32.53    143.18 o 
   0  16   8       11.68       30.26    118.16 o 
   2  16   8       46.29      -37.62    115.41 o 
   4  16   8       21.62       -5.16    163.63 o 
   6  16   8        5.37       34.33    110.74 o 
  -7  17   8       55.28       -6.63    143.97 o 
  -5  17   8       34.52       78.13    157.31 o 
  -3  17   8      100.40      294.06    111.16 o 
  -1  17   8        2.84        7.99    124.61 o 
   1  17   8       31.35      129.46     81.19 o 
   3  17   8       11.46       95.48    129.29 o 
   5  17   8        0.94      133.21    123.63 o 
  -6  18   8      232.29      147.28    170.83 o 
  -4  18   8      405.52      897.73    287.15 o 
  -2  18   8      115.85      216.58    131.02 o 
   0  18   8       32.04      232.08    225.46 o 
   2  18   8       85.13      238.57    251.96 o 
   4  18   8       31.77      282.26    328.70 o 
  -5  19   8       25.27      112.05    184.86 o 
  -3  19   8       36.71       49.53    111.96 o 
  -1  19   8       39.81      517.53    217.74 o 
   1  19   8       49.99        3.61    118.72 o 
   3  19   8       31.58       -8.25    145.77 o 
  -2  20   8       22.80      -27.56    145.19 o 
   0  20   8        9.65       75.66    103.00 o 
 -11   1   9      196.85      236.05    158.09 o 
  -9   1   9      262.67      595.71    153.60 o 
  -7   1   9      420.98      514.84    127.69 o 
  -5   1   9      301.16      390.87    117.62 o 
  -3   1   9        6.39      103.48    291.95 o 
  -1   1   9      133.83      276.16     79.75 o 
   1   1   9       91.89       70.02     57.93 o 
   3   1   9       60.17       -3.57     46.29 o 
   5   1   9       72.61      -25.52     93.91 o 
   7   1   9       42.31       65.07     95.06 o 
   9   1   9        4.42      -98.77     98.77 o 
 -10   2   9      142.91      317.01    245.03 o 
  -8   2   9      351.63      536.46    159.45 o 
  -6   2   9      278.28      369.87    194.67 o 
  -4   2   9      153.57      301.75    103.76 o 
   0   2   9      477.74      554.73    156.96 o 
   2   2   9       12.07       25.18     45.56 o 
   4   2   9       14.48       -0.40     72.51 o 
   6   2   9       34.05      -17.22     98.71 o 
   8   2   9        1.90        8.67    114.15 o 
 -11   3   9        0.88      -49.21     77.11 o 
  -9   3   9       26.92       76.43    110.84 o 
  -7   3   9      132.64      -13.24    153.52 o 
  -5   3   9      131.13      324.35    109.52 o 
  -3   3   9       37.99      -11.06     80.62 o 
  -1   3   9      118.58      287.50     83.54 o 
   1   3   9       13.19       40.23     81.97 o 
   3   3   9        6.53      -74.29     74.29 o 
   5   3   9       21.15      -31.49     71.24 o 
   7   3   9       10.39       24.37     78.82 o 
   9   3   9        2.35      257.24    226.11 o 
 -10   4   9      345.25      567.35    169.30 o 
  -8   4   9      348.77      135.54    110.93 o 
  -6   4   9      268.59      227.25    111.95 o 
  -4   4   9       82.13       22.02     99.84 o 
  -2   4   9      342.36      253.51     61.74 o 
   0   4   9      172.41      234.15    104.42 o 
   2   4   9      267.19      389.52    200.82 o 
   4   4   9       30.37        8.62     82.42 o 
   6   4   9       60.96       57.34     79.48 o 
   8   4   9       44.66      278.36    156.22 o 
 -11   5   9       45.76      237.58    158.14 o 
  -9   5   9       88.38      213.83    109.29 o 
  -7   5   9      164.04      322.57    108.36 o 
  -5   5   9      158.40      161.40    132.50 o 
  -3   5   9      153.37      201.17     84.33 o 
  -1   5   9       55.87       65.09    100.58 o 
   1   5   9      194.88      203.26     83.54 o 
   3   5   9        9.37        6.89     86.85 o 
   5   5   9       36.56      -45.26     82.40 o 
   7   5   9       10.52        3.75    108.13 o 
 -10   6   9       49.37      194.93    114.16 o 
  -8   6   9       91.00      226.20    129.54 o 
  -6   6   9       81.85      101.39    216.82 o 
  -4   6   9       34.86       70.03     96.53 o 
  -2   6   9       54.85      102.29     82.46 o 
   0   6   9      146.96      160.21     63.35 o 
   2   6   9       78.64      233.14    114.29 o 
   4   6   9       12.66      179.55    261.47 o 
   6   6   9       56.14      185.73    129.49 o 
   8   6   9       15.26        8.11    138.65 o 
 -11   7   9       61.56       88.00    101.49 o 
  -9   7   9      198.91      252.31    112.12 o 
  -7   7   9      221.74      252.53    194.98 o 
  -5   7   9      432.71      517.18    130.40 o 
  -3   7   9      504.53      303.98    104.95 o 
  -1   7   9      491.43      372.05     79.68 o 
   1   7   9       86.52       62.09     91.39 o 
   3   7   9      136.36      266.24    229.99 o 
   5   7   9       57.34       80.92    118.33 o 
   7   7   9       47.71     -174.75    174.75 o 
 -10   8   9       46.62      321.25    169.17 o 
  -8   8   9        9.44       85.83     98.12 o 
  -6   8   9       11.93      134.78     83.02 o 
  -4   8   9        2.77       62.73     97.58 o 
  -2   8   9       68.65      104.59     58.58 o 
   0   8   9      198.15       59.70     56.46 o 
   2   8   9        9.30       42.09     71.18 o 
   4   8   9       30.89       90.25     98.19 o 
   6   8   9       33.96      134.90    132.02 o 
   8   8   9       14.90      -23.46    151.90 o 
  -9   9   9      138.75      232.79    113.33 o 
  -7   9   9       40.21      132.23    100.85 o 
  -5   9   9      304.86      649.06    230.16 o 
  -3   9   9      158.34      325.26    144.14 o 
  -1   9   9       80.53        6.10     99.84 o 
   1   9   9       44.88      139.22    231.12 o 
   3   9   9       62.15      284.38    146.02 o 
   5   9   9       15.74      -99.80    104.51 o 
   7   9   9       35.98      158.11    154.19 o 
 -10  10   9      112.48      126.00    158.62 o 
  -8  10   9      435.11      390.75    132.50 o 
  -6  10   9      527.69      437.19    207.06 o 
  -4  10   9      417.95      445.79    127.69 o 
  -2  10   9      342.65      284.16     97.27 o 
   0  10   9      296.17       25.03    133.85 o 
   2  10   9      169.80       43.03     73.16 o 
   4  10   9      172.00       33.30    110.99 o 
   6  10   9       90.52      232.54    137.69 o 
  -9  11   9       73.51      107.18    103.17 o 
  -7  11   9        8.49      -60.43    154.87 o 
  -5  11   9       33.77      157.36     91.83 o 
  -3  11   9      106.71      -14.39     79.35 o 
  -1  11   9       28.51      -19.71     84.58 o 
   1  11   9       11.95       14.97     85.69 o 
   3  11   9       85.54      104.17     93.52 o 
   7  11   9       46.99       -2.35    128.62 o 
  -8  12   9       69.54       96.18    162.45 o 
  -6  12   9      158.88      391.14    123.55 o 
  -4  12   9       53.37       83.01    125.66 o 
  -2  12   9      109.29      158.20    284.40 o 
   0  12   9       87.76       74.25     81.14 o 
   2  12   9       47.56      117.94    146.98 o 
   4  12   9       34.25       75.36    123.30 o 
   6  12   9       38.35      172.31    258.59 o 
  -7  13   9      486.58      499.27    170.23 o 
  -5  13   9      253.97      240.85    190.62 o 
  -3  13   9      440.22      418.12    150.86 o 
  -1  13   9      138.34      221.92    124.70 o 
   1  13   9      114.89      -91.24     91.24 o 
   3  13   9      108.70      237.45    132.85 o 
   5  13   9      115.07      124.87    139.71 o 
  -8  14   9       18.61      217.91    199.34 o 
  -6  14   9       38.42      -43.55     98.24 o 
  -4  14   9      135.43      119.38    154.69 o 
  -2  14   9       83.51       39.94    166.12 o 
   0  14   9       29.47       36.61     97.48 o 
   2  14   9       31.22      -69.53     84.63 o 
   4  14   9       22.48      -48.16    188.53 o 
  -7  15   9       65.93      312.69    150.19 o 
  -5  15   9      190.74      -59.82    161.41 o 
  -1  15   9       91.32      -41.61     85.25 o 
   1  15   9       12.23      206.66    177.10 o 
   3  15   9       53.54      290.16    154.43 o 
  -6  16   9      235.33      499.05    232.21 o 
  -2  16   9      177.90      -46.30    160.27 o 
   0  16   9       72.98       48.42     99.55 o 
   2  16   9       98.79       14.62    141.34 o 
  -1  17   9       67.60      426.32    179.85 o 
   1  17   9       19.81      -50.85    185.20 o 
  -2  18   9       11.76      -21.80    184.69 o 
 -10   0  10      381.88      397.46    211.29 o 
  -8   0  10      279.92     -108.91    181.03 o 
  -6   0  10      267.38      725.42    241.98 o 
  -4   0  10      509.66      639.26    197.60 o 
  -2   0  10       18.77      -12.30     86.76 o 
   0   0  10      396.66      345.49    167.60 o 
   2   0  10      348.38      212.42    206.58 o 
   4   0  10      119.39       15.52    136.03 o 
   6   0  10      132.06      173.35    165.94 o 
  -9   1  10      167.71      154.35    258.94 o 
  -7   1  10      308.15      883.86    257.41 o 
  -5   1  10       82.82       45.19     63.39 o 
  -3   1  10       18.98      454.84    190.36 o 
  -1   1  10      163.72      231.99     80.47 o 
   1   1  10       30.26      238.44     79.74 o 
   3   1  10      207.27       -9.00     96.44 o 
   5   1  10       51.42      124.45    128.09 o 
   7   1  10        3.71      126.42    109.55 o 
 -10   2  10      106.01      180.06    225.50 o 
  -8   2  10      134.49      145.24    330.79 o 
  -6   2  10       77.85      116.67    242.77 o 
  -4   2  10      195.67      391.05    112.55 o 
  -2   2  10       38.66      208.55    168.12 o 
   0   2  10       97.51       30.53    177.98 o 
   2   2  10      107.87       84.64     87.59 o 
   4   2  10       54.89      127.41    133.55 o 
   6   2  10       32.70        5.41    103.91 o 
  -9   3  10      309.44      446.58    260.86 o 
  -7   3  10      351.34      441.03    144.18 o 
  -5   3  10      203.23      370.59    136.56 o 
  -3   3  10      217.58      214.03    116.07 o 
  -1   3  10      160.62      215.65    191.06 o 
   1   3  10      359.72      242.59    162.19 o 
   3   3  10      221.91      276.15    107.02 o 
   5   3  10      101.25      135.78    160.40 o 
  -8   4  10      144.40       -7.74    110.26 o 
  -6   4  10       99.01      470.05    120.57 o 
  -4   4  10      153.51      320.56    117.68 o 
  -2   4  10      143.77      111.30     79.71 o 
   0   4  10      100.29       88.27    190.79 o 
   2   4  10      126.99       75.92     89.30 o 
   4   4  10       92.51       31.61     87.88 o 
   6   4  10       13.01      119.73    141.18 o 
  -9   5  10      100.28      400.84    239.23 o 
  -7   5  10      112.11      181.87    172.57 o 
  -5   5  10      205.88      307.90    183.29 o 
  -3   5  10      195.91      393.66    114.97 o 
  -1   5  10      198.66      174.91     72.21 o 
   1   5  10      133.91       27.56    152.69 o 
   3   5  10       76.26       70.88     83.24 o 
   5   5  10       31.25      -49.98    111.01 o 
  -8   6  10      207.88      236.12    140.86 o 
  -6   6  10      297.42      439.36    155.97 o 
  -4   6  10      112.09       74.54    147.98 o 
  -2   6  10      171.22      214.99    176.10 o 
   0   6  10      351.92      358.39    122.02 o 
   2   6  10      165.76       53.46    101.37 o 
   4   6  10      153.53      456.77    137.67 o 
   6   6  10       32.10      163.94    216.95 o 
  -9   7  10       95.64       97.14    117.19 o 
  -7   7  10       91.67      258.99    120.50 o 
  -5   7  10      179.34      185.03    110.09 o 
  -3   7  10       46.65       70.56    187.83 o 
  -1   7  10       52.29       95.07    206.49 o 
   1   7  10       39.33      -11.04    127.75 o 
   3   7  10       89.13      106.46     68.00 o 
   5   7  10       23.04      142.66    200.91 o 
  -8   8  10       62.57      309.72    142.99 o 
  -6   8  10       54.18       -9.28    195.94 o 
  -4   8  10       86.24      257.34    104.23 o 
  -2   8  10       91.23       11.44     89.07 o 
   0   8  10      232.44      100.89    113.71 o 
   2   8  10       39.98      137.85    132.76 o 
   4   8  10       42.09      -90.86     99.39 o 
  -7   9  10      146.15       92.26    129.75 o 
  -5   9  10       95.69      291.23    288.98 o 
  -3   9  10      116.35      490.15    178.32 o 
  -1   9  10      114.57       73.95    105.34 o 
   1   9  10      106.63      312.55    187.65 o 
   3   9  10      145.83       29.70    113.56 o 
   5   9  10       29.44       71.85    132.02 o 
  -6  10  10       69.91      234.81    323.86 o 
  -4  10  10      129.88      311.74    143.10 o 
   0  10  10       23.35      -56.07    133.85 o 
   2  10  10       33.01       48.81     80.83 o 
   4  10  10       45.62       49.07    146.88 o 
  -7  11  10       92.63      159.59    243.86 o 
  -5  11  10       23.25      251.07    103.93 o 
   1  11  10      110.48      326.95    202.26 o 
   3  11  10       12.09     -158.97    158.97 o 
  -6  12  10      104.82      -58.86    131.06 o 
  -4  12  10       86.88      479.43    236.31 o 
   0  12  10       11.50       49.13    117.07 o 
   2  12  10       75.32      -16.56    114.94 o 
  -5  13  10       29.95      291.60    210.76 o 
   1  13  10       25.95       52.05    112.38 o 
   0  14  10       20.82      211.81    255.76 o 
  -7   1  11       47.83      109.40    155.78 o 
  -5   1  11       29.24      -96.11    105.63 o 
  -3   1  11       16.55      158.18    161.49 o 
  -1   1  11        5.18      128.34    168.47 o 
   3   1  11        8.88      -31.53    104.44 o 
  -6   2  11       95.57       24.28    196.46 o 
  -4   2  11      100.76      116.92    130.43 o 
  -2   2  11        4.58       17.84     73.31 o 
   0   2  11       30.28      115.28     97.84 o 
   2   2  11       61.16      233.05    224.85 o 
   4   2  11       16.26       95.87    113.75 o 
  -7   3  11        3.46      319.20    134.23 o 
  -5   3  11        6.33       77.53    115.29 o 
  -3   3  11       10.45       62.26    149.33 o 
  -1   3  11       52.45       81.88    118.94 o 
   1   3  11        1.07       27.55     90.51 o 
   3   3  11       11.91       74.29    101.67 o 
  -6   4  11       14.05      104.54    199.86 o 
  -4   4  11       33.95      391.82    194.37 o 
  -2   4  11       19.59       50.71     84.02 o 
   0   4  11        5.33      403.39    155.74 o 
   2   4  11        0.93       27.34    102.58 o 
   4   4  11        1.16       -1.92    120.86 o 
  -5   5  11       95.03       68.80    151.29 o 
  -3   5  11      133.17      216.96    154.74 o 
  -1   5  11       80.86       71.94    125.74 o 
   1   5  11       82.63       74.64    118.68 o 
   3   5  11       52.01      165.77    183.99 o 
  -6   6  11       65.78      423.18    206.49 o 
  -4   6  11       89.34      308.13    143.63 o 
  -2   6  11       29.75        7.41    155.13 o 
   0   6  11       21.79      -95.31    125.92 o 
   2   6  11       11.16      129.76    246.78 o 
  -5   7  11       24.27       49.48    123.13 o 
  -3   7  11       11.64      221.31    132.89 o 
  -1   7  11        0.75      209.54    186.26 o 
   1   7  11       22.63       71.22    152.86 o 
  -4   8  11      172.00      381.59    193.24 o 
  -2   8  11      239.09      -66.36    217.22 o 
   0   8  11      136.41      154.95    175.97 o 
   2   8  11       37.82       51.88    142.83 o 
  -1   9  11       34.24        7.85    121.30 o 
   1   9  11       61.58        2.70    150.59 o 
  -2  10  11       44.40      430.42    225.06 o 
                                                 
